# Supplementary material for: 1-Cyclo­hexyl­methyl-3-methyl-2-[(phenyl­imino)(sulfido)meth­yl]benzimidazolium
Source: Acta Crystallogr Sect E Struct Rep Online. 2008 Apr 10;64(Pt 5):o809. doi: 10.1107/S1600536808008842 (PMC2961076; doi:10.1107/S1600536808008842)
Supplement: Supplementary file 1 [file e-64-0o809-sup1.cif]

##############################################################################
###                                                                        ###
###        Electronic paper (Acta Crystallographica Section E)             ###
###                                                                        ###
##############################################################################
#                                                                            #
# This CIF contains the data in a paper accepted for publication in Acta     #
# Crystallographica Section E. It conforms to the requirements of Notes      #
# for Authors for Section E, and has been peer reviewed under the auspices   #
# of the IUCr Commission on Journals.                                        #
#                                                                            #
# Full details of the Crystallographic Information File format               #
# are given in the paper "The Crystallographic Information File (CIF):       #
# a New Standard Archive File for Crystallography" by S. R. Hall, F. H.      #
# Allen and I. D. Brown [Acta Cryst. (1991), A47, 655-685].                  #
#                                                                            #
# The current version of the core CIF dictionary is obtainable from          #
# ftp://ftp.iucr.org/pub/cif_core.dic. The current version number is 2.4.    #
#                                                                            #
# Software is freely available for graphical display of the structure(s) in  #
# this CIF.  For information consult the CIF home page http://www.iucr.org/  #
# cif/home.html                                                              #
#                                                                            #
# This file may be used for bona fide research purposes within the           #
# scientific community so long as proper attribution is given to the journal # 
# article from which it was obtained.                                        #
#                                                                            #
##############################################################################
                                             
data_global
_audit_creation_method     'PLATON <TABLE ACC> option'
_journal_date_recd_electronic     2008-04-01
_journal_date_accepted     2008-04-01
_journal_name_full     'Acta Crystallographica, Section E'
_journal_year     2008
_journal_volume     64
_journal_issue      5
_journal_page_first     o809
_journal_page_last     o0
_journal_paper_category     QO
_journal_coeditor_code     HB2714
_publ_contact_author_name
; Dr. Mehmet Akkurt
;
_publ_contact_author_address
; Department of Physics
  Faculty of Arts and Sciences
  Erciyes University
  38039 Kayseri
  Turkey
;
_publ_contact_author_email     akkurt@erciyes.edu.tr
_publ_contact_author_fax     '+90-352-4374933'
_publ_contact_author_phone     '+90-352-4374901 ext. 33106'
_publ_section_title
;
1-Cyclohexylmethyl-3-methyl-2-[(phenylimino)(sulfido)methyl]benzimidazolium
;
loop_
    _publ_author_name
    _publ_author_address
    'Mehmet Akkurt'
; Department of Physics
  Faculty of Arts and Sciences
  Erciyes University
  38039 Kayseri
  Turkey
;
    'Selvi Karaca'
; Department of Physics
  Faculty of Arts and Sciences
  Erciyes University
  38039 Kayseri
  Turkey
;
    'Hasan K\"u\,c\"ukbay'
;
  Department of Chemistry
  Faculty of Arts and Sciences
  \'In\"on\"u University
  44280 Malatya
  Turkey
;
    'Nihat \,Sireci'
;
Department of Chemistry
Faculty of Arts and Sciences
Ad\?iyaman University
02040 Ad\?iyaman
Turkey
;
    'Orhan B\"uy\"ukg\"ung\"or'
;
   Department of Physics
   Faculty of Arts and Sciences
   Ondokuz May\?is University
   55139 Samsun
   Turkey
;
data_I
_chemical_name_systematic
;
1-cyclohexylmethyl-3-methyl-2-[(phenylimino)(sulfido)methyl]benzimidazolium
;
_chemical_name_common     ?
_chemical_formula_moiety     'C22 H25 N3 S'
_chemical_formula_sum     'C22 H25 N3 S'
_chemical_formula_structural     ?
_chemical_formula_iupac     'C22 H25 N3 S'
_chemical_formula_weight     363.52
_chemical_melting_point     ?
_symmetry_cell_setting     monoclinic
_symmetry_space_group_name_H-M     'P 21/c'
_symmetry_space_group_name_Hall     '-P 2ybc'
loop_
    _symmetry_equiv_pos_site_id
    _symmetry_equiv_pos_as_xyz
    1 x,y,z
    2 -x,1/2+y,1/2-z
    3 -x,-y,-z
    4 x,1/2-y,1/2+z
_cell_length_a     11.0999(8)
_cell_length_b     12.4601(7)
_cell_length_c     15.0143(14)
_cell_angle_alpha     90
_cell_angle_beta     99.007(7)
_cell_angle_gamma     90
_cell_volume     2051.0(3)
_cell_formula_units_Z     4
_cell_measurement_reflns_used     12543
_cell_measurement_theta_min     1.37
_cell_measurement_theta_max     28.03
_cell_measurement_temperature     296
_cell_special_details
;
;
_exptl_crystal_description     'block'
_exptl_crystal_colour     'yellow'
_exptl_crystal_size_max     0.62
_exptl_crystal_size_mid     0.56
_exptl_crystal_size_min     0.51
_exptl_crystal_size_rad     ?
_exptl_crystal_density_diffrn     1.177
_exptl_crystal_density_meas     ?
_exptl_crystal_density_method     'Not Measured'
_exptl_crystal_F_000     776
loop_
    _exptl_crystal_face_index_h
    _exptl_crystal_face_index_k
    _exptl_crystal_face_index_l
    _exptl_crystal_face_perp_dist
    0 5 6 0.1890
    4 -3 -3 0.1920
    -4 -3 6 0.3110
    4 3 3 0.2320
    2 7 -1 0.2580
    -3 -4 3 0.2850
    -1 0 0 0.2620
    5 3 0 0.2740
    -1 -6 0 0.2930
    1 3 -1 0.2680
    5 3 -2 0.2870
    -2 -3 -2 0.3070
    5 -3 4 0.3400
    2 -5 -3 0.2630
    0 -1 1 0.3100
    -2 -2 9 0.3070
    1 0 -3 0.3350
    3 -4 -6 0.2430
    1 4 -7 0.3310
    -3 4 5 0.2750
    3 1 -4 0.2870
    -1 -4 2 0.2820
    -5 -3 2 0.2840
    -9 1 -4 0.2720
    -5 -3 -2 0.2880
    -2 -5 -5 0.3070
    -3 -2 -6 0.3380
    -4 2 -5 0.3230
    -2 5 -4 0.3240
    1 -1 5 0.3000
    2 -7 1 0.2830
    -7 6 1 0.3410
    2 -6 3 0.2880
_exptl_absorpt_coefficient_mu     0.168
_exptl_absorpt_correction_type     integration
_exptl_absorpt_process_details     '(X-RED32; Stoe & Cie, 2002)'
_exptl_absorpt_correction_T_min     0.903
_exptl_absorpt_correction_T_max     0.919
_exptl_special_details
;
;
_diffrn_ambient_temperature     296
_diffrn_radiation_type     'Mo K\a'
_diffrn_radiation_wavelength     0.71073
_diffrn_radiation_monochromator     'plane graphite'
_diffrn_measurement_device_type     'Stoe IPDSII'
_diffrn_measurement_device     '2-circle goniometer'
_diffrn_measurement_method     \w
_diffrn_detector_area_resol_mean     6.67
_diffrn_reflns_number     11769
_diffrn_reflns_av_R_equivalents     0.0310
_diffrn_reflns_av_sigmaI/netI     0.0299
_diffrn_reflns_theta_min     1.86
_diffrn_reflns_theta_max     26.00
_diffrn_reflns_theta_full     26.00
_diffrn_measured_fraction_theta_max     0.990
_diffrn_measured_fraction_theta_full     0.990
_diffrn_reflns_limit_h_min     -13
_diffrn_reflns_limit_h_max     13
_diffrn_reflns_limit_k_min     -15
_diffrn_reflns_limit_k_max     13
_diffrn_reflns_limit_l_min     -18
_diffrn_reflns_limit_l_max     18
_diffrn_reflns_reduction_process
;
;
_diffrn_standards_number     0
_diffrn_standards_interval_count     .
_diffrn_standards_interval_time     .
_diffrn_standards_decay_%     ?
_refine_special_details
;
Refinement on <i>F</i>^2^ for ALL reflections except those flagged by the user
for potential systematic errors. Weighted <i>R</i>-factors <i>wR</i> and all
goodnesses of fit <i>S</i> are based on <i>F</i>^2^, conventional
<i>R</i>-factors <i>R</i> are based on <i>F</i>, with <i>F</i> set to zero for
negative <i>F</i>^2^. The observed criterion of <i>F</i>^2^ > \s(<i>F</i>^2^)
is used only for calculating -<i>R</i>-factor-obs <i>etc</i>. and is not
relevant to the choice of reflections for refinement. <i>R</i>-factors based
on <i>F</i>^2^ are statistically about twice as large as those based on
<i>F</i>, and <i>R</i>-factors based on ALL data will be even larger.
;
_reflns_number_total     3997
_reflns_number_gt     2727
_reflns_threshold_expression     I>2\s(I)
_refine_ls_structure_factor_coef     Fsqd
_refine_ls_matrix_type     full
_refine_ls_R_factor_all     0.0712
_refine_ls_R_factor_gt     0.0459
_refine_ls_wR_factor_gt     0.1165
_refine_ls_wR_factor_ref     0.1265
_refine_ls_goodness_of_fit_ref     1.018
_refine_ls_restrained_S_all     1.018
_refine_ls_number_reflns     3997
_refine_ls_number_parameters     236
_refine_ls_number_restraints     0
_refine_ls_number_constraints     ?
_refine_ls_hydrogen_treatment     constr
_refine_ls_weighting_scheme     'calc'
_refine_ls_weighting_details
                 'calc w=1/[\s^2^(Fo^2^)+(0.0746P)^2^] where P=(Fo^2^+2Fc^2^)/3'
_atom_sites_solution_hydrogens     'geom'
_atom_sites_solution_primary     'direct'
_atom_sites_solution_secondary     'difmap'
_refine_ls_shift/su_max     0.000
_refine_ls_shift/su_mean     0.000
_refine_diff_density_max     0.359
_refine_diff_density_min     -0.374
_refine_ls_extinction_method     none
_refine_ls_abs_structure_details     ?
_refine_ls_abs_structure_Flack     .
loop_
    _atom_type_symbol
    _atom_type_description
    _atom_type_scat_dispersion_real
    _atom_type_scat_dispersion_imag
    _atom_type_scat_source
    S S 0.1246 0.1234 'International Tables Vol C Tables 4.2.6.8 and 6.1.1.4'
    N N 0.0061 0.0033 'International Tables Vol C Tables 4.2.6.8 and 6.1.1.4'
    H H 0.0000 0.0000 'International Tables Vol C Tables 4.2.6.8 and 6.1.1.4'
    C C 0.0033 0.0016 'International Tables Vol C Tables 4.2.6.8 and 6.1.1.4'
_computing_data_collection     'X-AREA (Stoe & Cie, 2002)'
_computing_cell_refinement     'X-AREA (Stoe & Cie, 2002)'
_computing_data_reduction     'X-RED32 (Stoe & Cie, 2002)'
_computing_structure_solution     'SIR97 (Altomare <i>et al.</i>,  1999)'
_computing_structure_refinement     'SHELXL97  (Sheldrick, 2008)'
_computing_molecular_graphics     'ORTEP-3 for Windows (Farrugia, 1997)'
_computing_publication_material     'WinGX (Farrugia, 1999)'
loop_
    _atom_site_type_symbol
    _atom_site_label
    _atom_site_fract_x
    _atom_site_fract_y
    _atom_site_fract_z
    _atom_site_U_iso_or_equiv
    _atom_site_thermal_displace_type
    _atom_site_calc_flag
    _atom_site_refinement_flags
    _atom_site_occupancy
    S S1 0.40319(5) 0.79425(5) 0.26689(5) 0.0886(2) Uani . . 1.000
    N N1 0.28968(12) 0.63297(12) 0.44357(9) 0.0502(5) Uani . . 1.000
    N N2 0.34915(12) 0.54355(11) 0.33351(9) 0.0487(4) Uani . . 1.000
    N N3 0.16469(13) 0.75498(13) 0.28359(10) 0.0572(5) Uani . . 1.000
    C C1 0.32300(14) 0.53150(14) 0.47690(11) 0.0503(6) Uani . . 1.000
    C C2 0.32500(17) 0.48719(19) 0.56177(13) 0.0650(7) Uani . . 1.000
    C C3 0.36543(19) 0.3831(2) 0.57255(16) 0.0738(8) Uani . . 1.000
    C C4 0.40346(18) 0.32577(18) 0.50294(17) 0.0738(8) Uani . . 1.000
    C C5 0.40103(17) 0.36931(16) 0.41825(15) 0.0632(7) Uani . . 1.000
    C C6 0.36035(14) 0.47437(14) 0.40713(12) 0.0494(5) Uani . . 1.000
    C C7 0.30640(14) 0.63806(14) 0.35726(11) 0.0465(5) Uani . . 1.000
    C C8 0.2483(2) 0.72060(18) 0.49579(14) 0.0687(7) Uani . . 1.000
    C C9 0.27958(15) 0.73442(14) 0.29906(11) 0.0507(5) Uani . . 1.000
    C C10 0.11976(17) 0.84557(17) 0.23179(13) 0.0614(6) Uani . . 1.000
    C C11 0.1515(2) 0.94910(19) 0.25693(16) 0.0791(8) Uani . . 1.000
    C C12 0.0936(3) 1.0351(2) 0.2082(2) 0.1043(11) Uani . . 1.000
    C C13 0.0082(3) 1.0155(4) 0.1341(3) 0.1179(14) Uani . . 1.000
    C C14 -0.0228(3) 0.9139(4) 0.1091(2) 0.1084(13) Uani . . 1.000
    C C15 0.03093(19) 0.8291(2) 0.15829(15) 0.0815(9) Uani . . 1.000
    C C16 0.38428(16) 0.51876(17) 0.24565(12) 0.0577(6) Uani . . 1.000
    C C17 0.27793(17) 0.49794(17) 0.17240(12) 0.0612(7) Uani . . 1.000
    C C18 0.3246(2) 0.4812(2) 0.08393(14) 0.0816(9) Uani . . 1.000
    C C19 0.2221(3) 0.4596(3) 0.00661(17) 0.1112(15) Uani . . 1.000
    C C20 0.1411(3) 0.3698(3) 0.02668(19) 0.1048(11) Uani . . 1.000
    C C21 0.0958(3) 0.3852(3) 0.1148(2) 0.1050(11) Uani . . 1.000
    C C22 0.2009(2) 0.4028(2) 0.19119(16) 0.0819(9) Uani . . 1.000
    H H2 0.30040 0.52580 0.60880 0.0780 Uiso calc R 1.000
    H H3 0.36730 0.35010 0.62830 0.0890 Uiso calc R 1.000
    H H4 0.43140 0.25590 0.51360 0.0890 Uiso calc R 1.000
    H H5 0.42530 0.33040 0.37130 0.0760 Uiso calc R 1.000
    H H8A 0.25970 0.78770 0.46680 0.0830 Uiso calc R 1.000
    H H8B 0.29450 0.72060 0.55540 0.0830 Uiso calc R 1.000
    H H8C 0.16330 0.71110 0.49940 0.0830 Uiso calc R 1.000
    H H11 0.21140 0.96190 0.30640 0.0950 Uiso calc R 1.000
    H H12 0.11300 1.10520 0.22600 0.1250 Uiso calc R 1.000
    H H13 -0.02890 1.07270 0.10060 0.1410 Uiso calc R 1.000
    H H14 -0.08080 0.90140 0.05830 0.1300 Uiso calc R 1.000
    H H15 0.00700 0.75950 0.14170 0.0980 Uiso calc R 1.000
    H H16A 0.43660 0.45600 0.25200 0.0690 Uiso calc R 1.000
    H H16B 0.43130 0.57830 0.22750 0.0690 Uiso calc R 1.000
    H H17 0.22580 0.56180 0.16650 0.0730 Uiso calc R 1.000
    H H18A 0.38080 0.42110 0.08990 0.0980 Uiso calc R 1.000
    H H18B 0.36900 0.54460 0.07030 0.0980 Uiso calc R 1.000
    H H19A 0.17360 0.52420 -0.00590 0.1330 Uiso calc R 1.000
    H H19B 0.25680 0.44200 -0.04700 0.1330 Uiso calc R 1.000
    H H20A 0.18580 0.30280 0.02830 0.1260 Uiso calc R 1.000
    H H20B 0.07190 0.36490 -0.02140 0.1260 Uiso calc R 1.000
    H H21A 0.04980 0.32240 0.12770 0.1260 Uiso calc R 1.000
    H H21B 0.04160 0.44660 0.11050 0.1260 Uiso calc R 1.000
    H H22A 0.16900 0.41490 0.24690 0.0980 Uiso calc R 1.000
    H H22B 0.25140 0.33890 0.19880 0.0980 Uiso calc R 1.000
loop_
    _atom_site_aniso_label
    _atom_site_aniso_U_11
    _atom_site_aniso_U_22
    _atom_site_aniso_U_33
    _atom_site_aniso_U_12
    _atom_site_aniso_U_13
    _atom_site_aniso_U_23
    S1 0.0631(3) 0.0819(4) 0.1212(5) -0.0041(3) 0.0155(3) 0.0461(4)
    N1 0.0531(7) 0.0518(9) 0.0451(8) -0.0037(6) 0.0063(6) 0.0022(7)
    N2 0.0498(7) 0.0496(8) 0.0461(8) 0.0028(6) 0.0061(6) 0.0030(6)
    N3 0.0568(8) 0.0579(9) 0.0562(9) 0.0096(7) 0.0069(7) 0.0065(7)
    C1 0.0478(8) 0.0543(11) 0.0468(10) -0.0099(7) 0.0015(7) 0.0064(8)
    C2 0.0643(11) 0.0787(14) 0.0501(11) -0.0184(10) 0.0035(8) 0.0113(10)
    C3 0.0692(12) 0.0802(16) 0.0676(13) -0.0205(11) -0.0033(10) 0.0307(12)
    C4 0.0626(11) 0.0596(12) 0.0941(17) -0.0073(9) -0.0038(11) 0.0271(12)
    C5 0.0598(10) 0.0516(11) 0.0762(13) -0.0010(8) 0.0049(9) 0.0094(10)
    C6 0.0446(8) 0.0500(10) 0.0515(10) -0.0047(7) 0.0008(7) 0.0094(8)
    C7 0.0443(8) 0.0503(10) 0.0441(9) -0.0025(7) 0.0047(6) 0.0023(7)
    C8 0.0832(13) 0.0683(14) 0.0568(11) 0.0026(10) 0.0175(9) -0.0095(10)
    C9 0.0565(9) 0.0501(10) 0.0443(9) 0.0013(7) 0.0044(7) 0.0030(8)
    C10 0.0633(10) 0.0690(13) 0.0535(10) 0.0197(9) 0.0143(8) 0.0077(10)
    C11 0.1043(16) 0.0682(15) 0.0667(13) 0.0194(12) 0.0196(12) 0.0080(11)
    C12 0.133(2) 0.0744(17) 0.117(2) 0.0412(16) 0.055(2) 0.0263(16)
    C13 0.110(2) 0.147(3) 0.104(2) 0.073(2) 0.0394(18) 0.062(2)
    C14 0.0856(17) 0.159(3) 0.0791(17) 0.052(2) 0.0083(13) 0.029(2)
    C15 0.0686(12) 0.1101(19) 0.0644(13) 0.0266(12) 0.0061(10) 0.0061(13)
    C16 0.0604(10) 0.0609(12) 0.0541(10) 0.0051(8) 0.0165(8) 0.0017(9)
    C17 0.0694(11) 0.0609(12) 0.0528(11) 0.0152(9) 0.0077(8) -0.0019(9)
    C18 0.1018(16) 0.0905(17) 0.0537(12) 0.0079(13) 0.0156(11) 0.0038(12)
    C19 0.141(3) 0.133(3) 0.0545(14) 0.023(2) -0.0003(15) 0.0003(15)
    C20 0.114(2) 0.105(2) 0.0840(18) 0.0193(17) -0.0204(16) -0.0297(16)
    C21 0.0878(16) 0.127(2) 0.0957(19) -0.0097(15) 0.0007(14) -0.0336(18)
    C22 0.0780(14) 0.0992(18) 0.0685(14) -0.0149(12) 0.0116(11) -0.0101(13)
_geom_special_details
;
Bond distances, angles <i>etc</i>. have been calculated using the rounded
fractional coordinates. All su's are estimated from the variances of the
(full) variance-covariance matrix. The cell e.s.d.'s are taken into account in
the estimation of distances, angles and torsion angles
;
loop_
    _geom_bond_atom_site_label_1
    _geom_bond_atom_site_label_2
    _geom_bond_site_symmetry_1
    _geom_bond_site_symmetry_2
    _geom_bond_distance
    _geom_bond_publ_flag
    S1 C9 . . 1.6968(18) no
    N1 C1 . . 1.388(2) no
    N1 C7 . . 1.339(2) no
    N1 C8 . . 1.460(3) no
    N2 C6 . . 1.392(2) no
    N2 C7 . . 1.339(2) no
    N2 C16 . . 1.466(2) no
    N3 C9 . . 1.286(2) no
    N3 C10 . . 1.416(3) no
    C1 C2 . . 1.386(3) no
    C1 C6 . . 1.383(2) no
    C2 C3 . . 1.374(3) no
    C3 C4 . . 1.385(3) no
    C4 C5 . . 1.379(3) no
    C5 C6 . . 1.386(3) no
    C7 C9 . . 1.487(2) no
    C10 C11 . . 1.374(3) no
    C10 C15 . . 1.375(3) no
    C11 C12 . . 1.396(4) no
    C12 C13 . . 1.366(5) no
    C13 C14 . . 1.350(7) no
    C14 C15 . . 1.371(5) no
    C16 C17 . . 1.505(3) no
    C17 C18 . . 1.514(3) no
    C17 C22 . . 1.514(3) no
    C18 C19 . . 1.517(4) no
    C19 C20 . . 1.495(5) no
    C20 C21 . . 1.500(4) no
    C21 C22 . . 1.518(4) no
    C2 H2 . . 0.9300 no
    C3 H3 . . 0.9300 no
    C4 H4 . . 0.9300 no
    C5 H5 . . 0.9300 no
    C8 H8A . . 0.9600 no
    C8 H8B . . 0.9600 no
    C8 H8C . . 0.9600 no
    C11 H11 . . 0.9300 no
    C12 H12 . . 0.9300 no
    C13 H13 . . 0.9300 no
    C14 H14 . . 0.9300 no
    C15 H15 . . 0.9300 no
    C16 H16A . . 0.9700 no
    C16 H16B . . 0.9700 no
    C17 H17 . . 0.9800 no
    C18 H18A . . 0.9700 no
    C18 H18B . . 0.9700 no
    C19 H19A . . 0.9700 no
    C19 H19B . . 0.9700 no
    C20 H20A . . 0.9700 no
    C20 H20B . . 0.9700 no
    C21 H21A . . 0.9700 no
    C21 H21B . . 0.9700 no
    C22 H22A . . 0.9700 no
    C22 H22B . . 0.9700 no
loop_
    _geom_angle_atom_site_label_1
    _geom_angle_atom_site_label_2
    _geom_angle_atom_site_label_3
    _geom_angle_site_symmetry_1
    _geom_angle_site_symmetry_2
    _geom_angle_site_symmetry_3
    _geom_angle
    _geom_angle_publ_flag
    C1 N1 C7 . . . 108.81(14) no
    C1 N1 C8 . . . 125.17(14) no
    C7 N1 C8 . . . 125.97(15) no
    C6 N2 C7 . . . 108.94(14) no
    C6 N2 C16 . . . 125.52(15) no
    C7 N2 C16 . . . 125.48(15) no
    C9 N3 C10 . . . 120.80(16) no
    N1 C1 C2 . . . 131.24(17) no
    N1 C1 C6 . . . 106.88(14) no
    C2 C1 C6 . . . 121.87(17) no
    C1 C2 C3 . . . 116.26(19) no
    C2 C3 C4 . . . 122.0(2) no
    C3 C4 C5 . . . 121.9(2) no
    C4 C5 C6 . . . 116.21(19) no
    N2 C6 C1 . . . 106.42(15) no
    N2 C6 C5 . . . 131.86(17) no
    C1 C6 C5 . . . 121.70(17) no
    N1 C7 N2 . . . 108.95(15) no
    N1 C7 C9 . . . 124.16(15) no
    N2 C7 C9 . . . 126.89(15) no
    S1 C9 N3 . . . 133.19(14) no
    S1 C9 C7 . . . 115.18(12) no
    N3 C9 C7 . . . 111.63(15) no
    N3 C10 C11 . . . 122.96(18) no
    N3 C10 C15 . . . 117.92(19) no
    C11 C10 C15 . . . 118.8(2) no
    C10 C11 C12 . . . 120.0(2) no
    C11 C12 C13 . . . 119.6(3) no
    C12 C13 C14 . . . 120.6(4) no
    C13 C14 C15 . . . 120.2(3) no
    C10 C15 C14 . . . 120.9(3) no
    N2 C16 C17 . . . 113.91(15) no
    C16 C17 C18 . . . 109.15(16) no
    C16 C17 C22 . . . 113.59(17) no
    C18 C17 C22 . . . 109.66(18) no
    C17 C18 C19 . . . 112.2(2) no
    C18 C19 C20 . . . 112.4(2) no
    C19 C20 C21 . . . 112.2(3) no
    C20 C21 C22 . . . 111.2(3) no
    C17 C22 C21 . . . 111.2(2) no
    C1 C2 H2 . . . 122.00 no
    C3 C2 H2 . . . 122.00 no
    C2 C3 H3 . . . 119.00 no
    C4 C3 H3 . . . 119.00 no
    C3 C4 H4 . . . 119.00 no
    C5 C4 H4 . . . 119.00 no
    C4 C5 H5 . . . 122.00 no
    C6 C5 H5 . . . 122.00 no
    N1 C8 H8A . . . 109.00 no
    N1 C8 H8B . . . 110.00 no
    N1 C8 H8C . . . 109.00 no
    H8A C8 H8B . . . 110.00 no
    H8A C8 H8C . . . 109.00 no
    H8B C8 H8C . . . 109.00 no
    C10 C11 H11 . . . 120.00 no
    C12 C11 H11 . . . 120.00 no
    C11 C12 H12 . . . 120.00 no
    C13 C12 H12 . . . 120.00 no
    C12 C13 H13 . . . 120.00 no
    C14 C13 H13 . . . 120.00 no
    C13 C14 H14 . . . 120.00 no
    C15 C14 H14 . . . 120.00 no
    C10 C15 H15 . . . 120.00 no
    C14 C15 H15 . . . 120.00 no
    N2 C16 H16A . . . 109.00 no
    N2 C16 H16B . . . 109.00 no
    C17 C16 H16A . . . 109.00 no
    C17 C16 H16B . . . 109.00 no
    H16A C16 H16B . . . 108.00 no
    C16 C17 H17 . . . 108.00 no
    C18 C17 H17 . . . 108.00 no
    C22 C17 H17 . . . 108.00 no
    C17 C18 H18A . . . 109.00 no
    C17 C18 H18B . . . 109.00 no
    C19 C18 H18A . . . 109.00 no
    C19 C18 H18B . . . 109.00 no
    H18A C18 H18B . . . 108.00 no
    C18 C19 H19A . . . 109.00 no
    C18 C19 H19B . . . 109.00 no
    C20 C19 H19A . . . 109.00 no
    C20 C19 H19B . . . 109.00 no
    H19A C19 H19B . . . 108.00 no
    C19 C20 H20A . . . 109.00 no
    C19 C20 H20B . . . 109.00 no
    C21 C20 H20A . . . 109.00 no
    C21 C20 H20B . . . 109.00 no
    H20A C20 H20B . . . 108.00 no
    C20 C21 H21A . . . 109.00 no
    C20 C21 H21B . . . 109.00 no
    C22 C21 H21A . . . 109.00 no
    C22 C21 H21B . . . 109.00 no
    H21A C21 H21B . . . 108.00 no
    C17 C22 H22A . . . 109.00 no
    C17 C22 H22B . . . 109.00 no
    C21 C22 H22A . . . 109.00 no
    C21 C22 H22B . . . 109.00 no
    H22A C22 H22B . . . 108.00 no
loop_
    _geom_torsion_atom_site_label_1
    _geom_torsion_atom_site_label_2
    _geom_torsion_atom_site_label_3
    _geom_torsion_atom_site_label_4
    _geom_torsion_site_symmetry_1
    _geom_torsion_site_symmetry_2
    _geom_torsion_site_symmetry_3
    _geom_torsion_site_symmetry_4
    _geom_torsion
    _geom_torsion_publ_flag
    C7 N1 C1 C2 . . . . 178.50(18) no
    C8 N1 C1 C2 . . . . 0.9(3) no
    C7 N1 C1 C6 . . . . -0.28(18) no
    C8 N1 C1 C6 . . . . -177.88(16) no
    C1 N1 C7 N2 . . . . 0.09(19) no
    C8 N1 C7 N2 . . . . 177.66(16) no
    C1 N1 C7 C9 . . . . 179.56(15) no
    C8 N1 C7 C9 . . . . -2.9(3) no
    C6 N2 C7 N1 . . . . 0.14(18) no
    C16 N2 C7 N1 . . . . -177.02(15) no
    C6 N2 C7 C9 . . . . -179.31(15) no
    C16 N2 C7 C9 . . . . 3.5(3) no
    C6 N2 C16 C17 . . . . 105.6(2) no
    C7 N2 C16 C17 . . . . -77.7(2) no
    C7 N2 C6 C5 . . . . -179.20(18) no
    C7 N2 C6 C1 . . . . -0.31(18) no
    C16 N2 C6 C1 . . . . 176.85(15) no
    C16 N2 C6 C5 . . . . -2.0(3) no
    C9 N3 C10 C11 . . . . -61.4(3) no
    C9 N3 C10 C15 . . . . 125.6(2) no
    C10 N3 C9 S1 . . . . -2.0(3) no
    C10 N3 C9 C7 . . . . 178.02(15) no
    N1 C1 C6 N2 . . . . 0.36(18) no
    C6 C1 C2 C3 . . . . -0.4(3) no
    N1 C1 C2 C3 . . . . -179.03(18) no
    N1 C1 C6 C5 . . . . 179.38(16) no
    C2 C1 C6 N2 . . . . -178.56(16) no
    C2 C1 C6 C5 . . . . 0.5(3) no
    C1 C2 C3 C4 . . . . 0.7(3) no
    C2 C3 C4 C5 . . . . -1.1(3) no
    C3 C4 C5 C6 . . . . 1.1(3) no
    C4 C5 C6 C1 . . . . -0.8(3) no
    C4 C5 C6 N2 . . . . 177.97(18) no
    N2 C7 C9 N3 . . . . 112.86(19) no
    N1 C7 C9 S1 . . . . 113.46(16) no
    N1 C7 C9 N3 . . . . -66.5(2) no
    N2 C7 C9 S1 . . . . -67.2(2) no
    N3 C10 C11 C12 . . . . -172.9(2) no
    C11 C10 C15 C14 . . . . 1.9(3) no
    C15 C10 C11 C12 . . . . 0.2(3) no
    N3 C10 C15 C14 . . . . 175.3(2) no
    C10 C11 C12 C13 . . . . -2.0(4) no
    C11 C12 C13 C14 . . . . 1.7(5) no
    C12 C13 C14 C15 . . . . 0.3(5) no
    C13 C14 C15 C10 . . . . -2.2(4) no
    N2 C16 C17 C18 . . . . 176.01(17) no
    N2 C16 C17 C22 . . . . -61.3(2) no
    C16 C17 C18 C19 . . . . 180.0(2) no
    C22 C17 C18 C19 . . . . 54.9(3) no
    C16 C17 C22 C21 . . . . -179.6(2) no
    C18 C17 C22 C21 . . . . -57.1(3) no
    C17 C18 C19 C20 . . . . -52.9(3) no
    C18 C19 C20 C21 . . . . 52.0(4) no
    C19 C20 C21 C22 . . . . -54.1(4) no
    C20 C21 C22 C17 . . . . 57.1(3) no
loop_
    _geom_hbond_atom_site_label_D
    _geom_hbond_atom_site_label_H
    _geom_hbond_atom_site_label_A
    _geom_hbond_site_symmetry_A
    _geom_hbond_distance_DH
    _geom_hbond_distance_HA
    _geom_hbond_distance_DA
    _geom_hbond_angle_DHA
    _geom_hbond_publ_flag
    C16 H16A S1 2_645 0.97 2.73 3.683(2) 167 yes
    C16 H16B S1 . 0.97 2.78 3.451(2) 127 yes
