# Supplementary material for: 1-Cyclo­hexyl­methyl-3-methyl-2-[(phenyl­imino)(sulfido)meth­yl]benzimidazolium
Source: Acta Crystallogr Sect E Struct Rep Online. 2008 Apr 10;64(Pt 5):o809. doi: 10.1107/S1600536808008842 (PMC2961076; doi:10.1107/S1600536808008842)
Supplement: Supplementary file 2 [file e-64-0o809-Isup2.hkl]

#
# h,k,l, Fc-squared, Fo-squared, sigma(Fo-squared) and status flag
#
data_I
_shelx_title ' NS86'
_shelx_refln_list_code          4
_shelx_F_calc_maximum      135.86
_exptl_crystal_F_000       776.00
_reflns_d_resolution_high  0.8107
 
loop_
 _symmetry_equiv_pos_as_xyz
 'x, y, z'
 '-x, y+1/2, -z+1/2'
 '-x, -y, -z'
 'x, -y-1/2, z-1/2'
 
_cell_length_a    11.0999
_cell_length_b    12.4601
_cell_length_c    15.0143
_cell_angle_alpha  90.000
_cell_angle_beta   99.007
_cell_angle_gamma  90.000
 
_shelx_F_squared_multiplier     1.000
 
loop_
 _refln_index_h
 _refln_index_k
 _refln_index_l
 _refln_F_squared_calc
 _refln_F_squared_meas
 _refln_F_squared_sigma
 _refln_observed_status
   1   0   0      476.71      609.32     12.62 o
   2   0   0     9359.67     8736.05     93.12 o
   3   0   0    17258.97    15394.31    196.86 o
   4   0   0     6895.49     7197.58    133.56 o
   5   0   0      990.05      992.60      8.10 o
   7   0   0      677.20      685.06      9.54 o
   8   0   0       82.67       82.39      3.97 o
   9   0   0      193.88      196.46      5.83 o
  10   0   0      266.64      294.83      5.97 o
  11   0   0       44.89       34.52      3.84 o
  12   0   0        1.66        6.09      4.25 o
  13   0   0        0.03        1.36      4.78 o
   1   1   0     6332.42     6255.26     64.72 o
   2   1   0      904.09      856.84      7.44 o
   3   1   0     1609.91     1544.28      9.19 o
   4   1   0      150.36      154.53      3.45 o
   5   1   0       39.47       36.52      2.73 o
   6   1   0      546.02      544.04     17.94 o
   7   1   0        3.08       -1.14      2.46 o
   8   1   0      847.61      814.93     19.93 o
   9   1   0       34.76       33.85      2.72 o
  10   1   0        0.14        1.75      2.26 o
  11   1   0        8.34       15.59      2.79 o
  12   1   0       13.94       14.03      3.34 o
  13   1   0        7.41       11.06      3.11 o
   0   2   0     8103.83     7184.79     54.62 o
   1   2   0      177.55      225.02      5.10 o
   2   2   0      902.51      974.48     16.82 o
   3   2   0     5724.51     5616.73     67.78 o
   4   2   0      115.46      117.97      3.17 o
   5   2   0      849.21      904.73     12.83 o
   6   2   0     2491.53     2435.78     47.48 o
   7   2   0     1076.56     1037.90     23.95 o
   8   2   0        3.16        8.54      2.21 o
   9   2   0      526.66      512.52      7.79 o
  10   2   0       98.74       95.58      2.82 o
  11   2   0       56.46       57.45      5.17 o
  12   2   0        4.31        2.72      2.63 o
  13   2   0        0.07        0.01      2.75 o
   1   3   0     8971.33     8025.98    150.76 o
   2   3   0      551.53      566.90     10.67 o
   3   3   0     1055.89     1036.19     16.13 o
   4   3   0      716.98      741.70      6.59 o
   5   3   0      220.65      184.40      4.37 o
   6   3   0      622.73      650.09     11.46 o
   7   3   0      307.45      281.85      6.07 o
   8   3   0      211.22      175.84      5.53 o
   9   3   0        0.01        2.80      2.39 o
  10   3   0       13.81       12.40      2.43 o
  11   3   0        3.66       10.41      2.47 o
  12   3   0        4.23        4.99      3.26 o
  13   3   0       21.58       22.82      3.20 o
   0   4   0     3083.09     3160.29     26.74 o
   1   4   0     1252.43     1156.25     23.71 o
   2   4   0     1426.54     1392.63     33.28 o
   3   4   0     1099.05     1046.23     17.99 o
   4   4   0       81.99       85.83      3.30 o
   5   4   0      144.68      111.61      4.49 o
   6   4   0      176.33      212.28      3.73 o
   7   4   0        0.05        3.01      2.33 o
   8   4   0        4.22        6.82      2.88 o
   9   4   0        1.87        4.78      2.52 o
  10   4   0       44.65       50.21      2.66 o
  11   4   0       15.42       13.38      2.56 o
  12   4   0       83.73       73.00      3.20 o
  13   4   0        0.19        6.41      3.56 o
   1   5   0     1201.62     1230.43     20.55 o
   2   5   0      481.02      471.19      8.52 o
   3   5   0      348.22      296.42      8.50 o
   4   5   0     1248.88     1299.46     22.50 o
   5   5   0      461.20      489.96     10.02 o
   6   5   0       91.25       94.91      2.92 o
   7   5   0      119.28      115.56      3.95 o
   8   5   0       77.07       64.65      2.73 o
   9   5   0        0.01        3.98      2.27 o
  10   5   0       33.12       29.85      2.66 o
  11   5   0       52.13       51.77      3.00 o
  12   5   0       13.79       11.20      2.88 o
   0   6   0     1226.31     1387.30     14.97 o
   1   6   0      658.30      670.87     11.70 o
   2   6   0       44.59       43.92      3.54 o
   3   6   0     2019.41     2151.18     51.22 o
   4   6   0      183.90      200.71      4.29 o
   5   6   0       62.90       68.37      3.05 o
   6   6   0       14.32       15.07      2.61 o
   7   6   0        2.61        4.53      2.40 o
   8   6   0       10.12       15.30      2.70 o
   9   6   0        5.47        4.89      2.61 o
  10   6   0       40.63       53.67      3.01 o
  11   6   0       21.65       23.39      3.12 o
  12   6   0        2.91        7.20      3.48 o
   1   7   0        4.99        7.98      5.88 o
   2   7   0       38.33       40.03      3.48 o
   3   7   0      517.74      521.22      5.34 o
   4   7   0        8.02       10.08      3.35 o
   5   7   0      126.07      121.32      3.32 o
   6   7   0      162.02      164.29      5.35 o
   7   7   0        4.34        8.53      2.68 o
   8   7   0       15.49       11.15      2.48 o
   9   7   0        0.93        2.65      2.80 o
  10   7   0       19.05       23.00      2.66 o
  11   7   0        8.15       11.93      2.86 o
  12   7   0        1.36        2.43      3.54 o
   0   8   0      802.83      911.86     12.54 o
   1   8   0        0.02        0.96      2.87 o
   2   8   0      695.30      715.69      7.60 o
   3   8   0      154.68      165.19      3.80 o
   4   8   0       21.55       22.79      3.47 o
   5   8   0      411.94      434.39      5.81 o
   6   8   0       70.60       80.87      3.84 o
   7   8   0       38.72       34.46      3.15 o
   8   8   0       12.77       13.12      3.10 o
   9   8   0       24.13       19.49      3.27 o
  10   8   0        0.08       -0.64      2.74 o
  11   8   0       11.98       17.88      2.92 o
   1   9   0       92.05      107.09      4.03 o
   2   9   0       77.07       78.49      4.72 o
   3   9   0      498.84      502.16      6.18 o
   4   9   0       86.03       88.62      3.24 o
   5   9   0       35.67       41.40      3.62 o
   6   9   0      188.45      172.29      4.94 o
   7   9   0      214.91      228.90      4.18 o
   8   9   0        4.35        5.26      3.20 o
   9   9   0        6.60        6.38      2.90 o
  10   9   0        1.27        4.69      3.93 o
   0  10   0       41.55       41.70      6.85 o
   1  10   0      117.14      112.65      4.13 o
   2  10   0       69.71       72.37      3.79 o
   3  10   0       48.39       52.89      4.39 o
   4  10   0       15.16       11.04      3.54 o
   5  10   0      165.71      166.40      4.34 o
   6  10   0       86.18       88.24      3.56 o
   7  10   0        6.89        7.14      3.19 o
   8  10   0        1.06       -3.10      3.84 o
   9  10   0        0.98        6.29      3.96 o
  10  10   0       13.09       17.01      4.52 o
   1  11   0       28.74       34.16      3.68 o
   2  11   0      225.60      228.65      4.89 o
   3  11   0        5.45       10.95      4.37 o
   4  11   0       58.02       64.70      5.48 o
   5  11   0       17.76       21.41      3.73 o
   6  11   0        7.18       10.76      2.92 o
   7  11   0       26.06       20.35      3.37 o
   8  11   0       17.93       21.44      4.01 o
   9  11   0       32.61       31.55      4.27 o
   0  12   0      197.68      199.71     14.10 o
   1  12   0      105.52       93.18      4.12 o
   2  12   0        3.89        1.86      3.60 o
   3  12   0       41.53       34.77      3.73 o
   4  12   0       84.91       83.56      5.03 o
   5  12   0        4.93       10.96      3.82 o
   6  12   0        5.98        4.67      3.88 o
   7  12   0        3.78        6.32      4.04 o
   8  12   0        0.23        0.24      3.46 o
   1  13   0       81.81       76.26      4.15 o
   2  13   0       62.19       66.02      4.11 o
   3  13   0        0.50       -0.37      3.31 o
   4  13   0       13.64       10.67      3.95 o
   5  13   0        0.96        3.53      3.95 o
   6  13   0        0.15        3.14      4.58 o
   7  13   0        0.01       -0.95      4.20 o
   0  14   0        0.43        1.40      4.80 o
   1  14   0        2.92        6.24      3.39 o
   2  14   0        2.11        1.50      3.95 o
   3  14   0        0.14        3.66      3.93 o
   4  14   0       18.01       15.99      3.59 o
   5  14   0        2.56        0.09      4.25 o
   1  15   0        0.01        0.26      3.84 o
   2  15   0        3.44        3.30      4.32 o
 -13   1   1       10.03        8.30      2.56 o
 -12   1   1        7.62       13.28      3.31 o
 -11   1   1        8.15        8.06      2.56 o
 -10   1   1       40.32       39.89      3.06 o
  -9   1   1        8.92        6.10      2.44 o
  -8   1   1       29.10       28.98      2.52 o
  -7   1   1       18.22       23.24      2.22 o
  -6   1   1      172.16      195.68      3.64 o
  -5   1   1        3.70        4.09      2.47 o
  -4   1   1     1265.70     1295.45     14.67 o
  -3   1   1    18458.20    16717.41    136.96 o
  -2   1   1    12577.98    11562.92     78.52 o
  -1   1   1    12399.25    11251.53    216.90 o
   0   1   1     7085.33     6055.04     95.59 o
   2   1   1     2933.57     2968.37     21.93 o
   3   1   1     6124.58     5893.28     64.30 o
   4   1   1        3.16       31.71     13.02 o
   5   1   1        4.78        5.84      2.54 o
   6   1   1     1029.38     1014.10     10.72 o
   7   1   1       37.92       37.14      2.61 o
   8   1   1       28.82       27.94      2.68 o
   9   1   1        5.43        7.24      2.60 o
  10   1   1       25.73       24.51      2.37 o
  11   1   1        0.08        3.06      2.72 o
  12   1   1       13.55       18.72      3.00 o
  13   1   1        6.07        3.29      3.16 o
 -13   2   1        0.00        2.45      3.10 o
 -12   2   1        1.14        1.96      2.66 o
 -11   2   1       45.80       52.48      2.72 o
 -10   2   1       17.10       20.69      2.74 o
  -9   2   1        4.09        3.01      2.51 o
  -8   2   1       97.08      116.30      2.89 o
  -7   2   1       62.50       62.56      2.34 o
  -6   2   1      276.45      299.07      5.81 o
  -5   2   1      977.73      950.20      7.36 o
  -4   2   1     2798.79     2922.86     42.21 o
  -3   2   1      273.65      316.25      4.63 o
  -2   2   1      625.30      666.14      6.69 o
  -1   2   1      121.74      150.68      8.33 o
   0   2   1     5654.45     5103.11     62.42 o
   1   2   1     9595.04     8288.14    225.38 o
   2   2   1     8758.13     8144.73     90.70 o
   3   2   1     8311.09     8009.61     87.88 o
   4   2   1      240.61      250.32      3.72 o
   5   2   1     1377.66     1438.09     23.98 o
   6   2   1     2065.76     2091.34     25.81 o
   7   2   1      409.31      430.80      6.35 o
   8   2   1        2.96        6.79      2.40 o
   9   2   1       50.19       45.11      2.37 o
  10   2   1       48.69       56.93      2.89 o
  11   2   1       18.29       21.88      2.60 o
  12   2   1        1.36        0.81      2.41 o
  13   2   1       20.21       15.84      2.97 o
 -13   3   1        6.57        9.20      2.84 o
 -12   3   1       10.58       13.74      2.63 o
 -11   3   1        0.83        3.77      2.35 o
 -10   3   1       39.79       39.54      2.56 o
  -9   3   1       48.86       53.31      3.05 o
  -8   3   1       69.62       73.21      2.45 o
  -7   3   1       26.20       20.40      2.56 o
  -6   3   1        1.36        3.26      2.39 o
  -5   3   1       13.58       19.10      2.58 o
  -4   3   1      132.90      149.83      3.45 o
  -3   3   1     2485.61     2464.99     50.19 o
  -2   3   1     8799.08     8145.11    130.57 o
  -1   3   1        1.69        1.43      5.06 o
   0   3   1     1307.12     1267.52     17.31 o
   1   3   1     4194.40     4006.94     95.84 o
   2   3   1     1578.33     1472.90     21.65 o
   3   3   1     1614.36     1718.24     46.90 o
   4   3   1      929.79      990.18     14.64 o
   5   3   1      487.33      525.05      5.22 o
   6   3   1     2202.95     2342.98     47.17 o
   7   3   1      858.13      845.06     10.04 o
   8   3   1       61.42       69.80      2.95 o
   9   3   1      416.78      450.46     12.91 o
  10   3   1       43.09       38.13      2.44 o
  11   3   1       20.33       28.36      2.65 o
  12   3   1       30.15       26.10      2.61 o
  13   3   1        0.63        3.52      2.91 o
 -13   4   1        0.37        4.46      3.47 o
 -12   4   1        1.79        2.90      2.91 o
 -11   4   1       58.89       48.29      2.59 o
 -10   4   1       62.71       68.80      3.04 o
  -9   4   1      153.46      172.83      5.62 o
  -8   4   1       31.12       36.04      2.64 o
  -7   4   1       20.21       25.27      2.39 o
  -6   4   1      318.23      295.87      7.80 o
  -5   4   1      174.96      153.44      5.15 o
  -4   4   1     2500.85     2512.94     40.28 o
  -3   4   1     1118.58     1169.98     28.91 o
  -2   4   1       50.00       43.63      4.05 o
  -1   4   1      282.89      270.95     17.76 o
   0   4   1     2884.19     2918.74     23.20 o
   1   4   1     1270.20     1190.93     16.49 o
   2   4   1     3807.33     3820.23     75.57 o
   3   4   1      324.55      251.51      5.13 o
   4   4   1      352.70      383.69     10.40 o
   5   4   1      685.49      730.99     12.94 o
   6   4   1      405.35      416.99      9.05 o
   7   4   1       10.29        5.52      2.21 o
   8   4   1       71.78       76.57      2.49 o
   9   4   1       61.91       58.41      2.63 o
  10   4   1       18.49       26.39      3.21 o
  11   4   1       21.23       21.06      2.49 o
  12   4   1       42.66       40.16      2.93 o
 -12   5   1        0.78        1.63      2.71 o
 -11   5   1       16.70       24.29      2.51 o
 -10   5   1       25.32       28.82      3.05 o
  -9   5   1       41.99       40.15      2.38 o
  -8   5   1      139.06      152.48      4.63 o
  -7   5   1       67.31       84.10      2.81 o
  -6   5   1      278.28      281.50      5.07 o
  -5   5   1      132.01      142.40      2.87 o
  -4   5   1      674.87      676.88     16.71 o
  -3   5   1      870.73      828.93     18.33 o
  -2   5   1       75.82       77.02      3.55 o
  -1   5   1      719.16      591.59     13.09 o
   0   5   1      341.88      302.72      6.37 o
   1   5   1       25.22       15.40      2.98 o
   2   5   1       32.68       35.34      2.80 o
   3   5   1     1287.60     1161.34     24.90 o
   4   5   1      257.87      262.46      7.76 o
   5   5   1      111.11      125.10      3.29 o
   6   5   1       54.98       55.85      2.55 o
   7   5   1        0.09        0.40      2.63 o
   8   5   1       86.93       81.65      4.14 o
   9   5   1      427.15      466.91     16.11 o
  10   5   1       81.53       79.64      2.83 o
  11   5   1       23.61       22.35      2.78 o
  12   5   1       59.21       62.95      3.13 o
 -12   6   1        9.84        8.98      3.21 o
 -11   6   1        0.74        3.23      3.27 o
 -10   6   1       22.70       22.96      2.93 o
  -9   6   1      151.14      148.53      3.67 o
  -8   6   1        4.63        8.53      2.66 o
  -7   6   1      219.11      236.30      7.19 o
  -6   6   1      247.26      268.09      4.37 o
  -5   6   1      292.53      256.58      4.10 o
  -4   6   1        2.26        0.20      2.75 o
  -3   6   1      126.85      102.43      4.88 o
  -2   6   1      299.95      267.66      6.04 o
  -1   6   1      984.83      856.73     13.84 o
   0   6   1      152.38      144.20      5.16 o
   1   6   1      397.85      424.28      5.48 o
   2   6   1      319.47      366.99      5.75 o
   3   6   1       31.98       30.03      2.85 o
   4   6   1       60.62       49.55      2.77 o
   5   6   1      349.05      364.13      6.84 o
   6   6   1       58.83       69.46      2.63 o
   7   6   1      127.40      131.87      5.14 o
   8   6   1       59.26       56.63      2.67 o
   9   6   1       20.23       15.96      2.82 o
  10   6   1       67.44       70.96      2.85 o
  11   6   1       47.94       57.45      3.55 o
  12   6   1        0.99        0.57      2.89 o
 -12   7   1       11.80       11.35      3.35 o
 -11   7   1       23.17       23.03      3.14 o
 -10   7   1       48.83       49.27      3.14 o
  -9   7   1       33.34       31.92      2.70 o
  -8   7   1      361.65      361.43      9.00 o
  -7   7   1      122.46      114.79      3.45 o
  -6   7   1        1.94        5.16      3.07 o
  -5   7   1       21.83       25.25      3.48 o
  -4   7   1        0.31        2.70      3.24 o
  -3   7   1        4.62        8.41      3.30 o
  -2   7   1      807.38      759.73     17.61 o
  -1   7   1     1631.45     1653.76     59.82 o
   0   7   1      267.72      333.61     10.88 o
   1   7   1       43.01       49.60      4.35 o
   2   7   1      865.82      841.31     10.61 o
   3   7   1      828.88      812.39      7.89 o
   4   7   1      271.52      289.15      4.52 o
   5   7   1        1.42        2.04      2.53 o
   6   7   1       16.92       23.85      2.61 o
   7   7   1       83.91       72.87      4.12 o
   8   7   1       54.26       53.86      3.00 o
   9   7   1      111.66       92.34      3.01 o
  10   7   1       16.49       22.63      3.34 o
  11   7   1        0.42       -0.82      3.42 o
 -11   8   1        6.23        7.53      3.09 o
 -10   8   1      116.32      106.09      6.38 o
  -9   8   1       18.97       20.66      3.30 o
  -8   8   1       19.35       18.62      3.22 o
  -7   8   1       52.22       50.31      3.22 o
  -6   8   1      122.00      113.36      3.57 o
  -5   8   1      131.36      130.67      3.67 o
  -4   8   1        0.82        2.39      2.90 o
  -3   8   1       16.28       11.12      3.41 o
  -2   8   1       14.58       14.13      4.08 o
  -1   8   1      113.16      103.99      5.11 o
   0   8   1      428.72      384.84      6.36 o
   1   8   1      253.16      269.60      4.64 o
   2   8   1       47.44       49.85      3.51 o
   3   8   1      232.47      234.97      9.71 o
   4   8   1      457.36      484.80      6.41 o
   5   8   1      286.51      275.13      7.34 o
   6   8   1        6.70       14.57      3.00 o
   7   8   1      128.56      133.48      4.25 o
   8   8   1        9.35       11.86      2.30 o
   9   8   1        0.00        0.09      2.64 o
  10   8   1        9.90        5.40      3.40 o
  11   8   1        8.38        4.76      3.23 o
 -11   9   1        9.83       15.68      4.28 o
 -10   9   1        0.07        1.71      3.41 o
  -9   9   1        5.02        4.63      3.77 o
  -8   9   1        0.43        4.60      3.58 o
  -7   9   1        0.27       -1.11      2.95 o
  -6   9   1       72.48       61.06      3.74 o
  -5   9   1       14.32       13.47      3.46 o
  -4   9   1        5.63        5.49      2.91 o
  -3   9   1       97.10       98.23      4.80 o
  -2   9   1      575.87      538.19      5.57 o
  -1   9   1      102.43      107.50      4.39 o
   0   9   1        5.53        3.57      3.49 o
   1   9   1       43.01       46.36      3.69 o
   2   9   1      120.66      111.23      9.17 o
   3   9   1        9.71        7.16      2.88 o
   4   9   1      193.25      196.19      4.33 o
   5   9   1       12.65        7.57      3.46 o
   6   9   1       64.17       63.81      3.80 o
   7   9   1        2.31        4.31      3.15 o
   8   9   1       11.98       15.96      2.95 o
   9   9   1        8.44        8.30      3.78 o
  10   9   1        3.13        7.91      3.55 o
 -10  10   1       13.55       16.41      4.12 o
  -9  10   1       11.22       10.55      3.43 o
  -8  10   1        9.03       10.86      2.93 o
  -7  10   1        2.34        4.13      3.01 o
  -6  10   1       55.68       57.11      3.87 o
  -5  10   1       19.04       19.01      3.61 o
  -4  10   1       69.68       67.19      4.08 o
  -3  10   1        1.94        1.90      4.14 o
  -2  10   1       12.00       10.90      3.36 o
  -1  10   1      274.66      248.70      9.22 o
   0  10   1       68.78       64.83      3.93 o
   1  10   1       42.19       51.79      3.78 o
   2  10   1        0.93        0.59      3.10 o
   3  10   1      365.73      363.64      6.06 o
   4  10   1        1.21        2.54      2.99 o
   5  10   1      124.70      126.89      4.12 o
   6  10   1      157.41      146.11      4.32 o
   7  10   1        0.01        2.12      3.15 o
   8  10   1        4.16        8.11      3.71 o
   9  10   1       22.51       16.55      3.17 o
  10  10   1        0.18        2.77      3.13 o
  -9  11   1        2.99        1.50      3.50 o
  -8  11   1        0.43        1.43      3.33 o
  -7  11   1        0.00        1.92      3.22 o
  -6  11   1        0.32       -2.61      3.73 o
  -5  11   1       28.08       28.59      3.47 o
  -4  11   1       58.29       64.18      4.01 o
  -3  11   1      124.91      113.50      4.10 o
  -2  11   1        4.36        7.17      3.62 o
  -1  11   1       77.35       69.80      3.92 o
   0  11   1      144.71      134.84      4.18 o
   1  11   1       31.30       31.55      3.65 o
   2  11   1      466.29      437.36      6.23 o
   3  11   1       28.56       28.05      4.44 o
   4  11   1       84.09       82.91      5.24 o
   5  11   1       28.65       23.31      3.73 o
   6  11   1        5.77        5.98      3.72 o
   7  11   1        4.60        4.62      3.27 o
   8  11   1        3.97        6.15      3.91 o
   9  11   1       10.02       10.88      4.27 o
  -8  12   1        0.02        2.12      4.10 o
  -7  12   1        0.39        1.14      4.03 o
  -6  12   1        0.86        3.66      3.84 o
  -5  12   1        4.27        3.23      3.60 o
  -4  12   1       70.70       69.71      3.40 o
  -3  12   1       24.07       20.41      3.88 o
  -2  12   1       93.51       94.10      3.59 o
  -1  12   1        8.59        8.35      3.63 o
   0  12   1        1.99        6.03      3.69 o
   1  12   1      100.74       90.00      4.18 o
   2  12   1        1.16        1.68      3.60 o
   3  12   1       21.44       21.57      3.30 o
   4  12   1        6.48        7.65      4.60 o
   5  12   1        6.71        8.68      3.81 o
   6  12   1        0.74        3.47      3.86 o
   7  12   1        2.55        6.06      3.99 o
   8  12   1        5.93        9.21      3.66 o
  -7  13   1       14.97       11.90      3.70 o
  -6  13   1        0.48        2.38      3.87 o
  -5  13   1       12.38       17.55      4.91 o
  -4  13   1       10.65        9.14      3.94 o
  -3  13   1        2.61        3.84      3.80 o
  -2  13   1        2.07        1.91      3.43 o
  -1  13   1        0.59        0.53      3.40 o
   0  13   1        5.54        5.77      3.72 o
   1  13   1       28.44       28.99      3.87 o
   2  13   1        1.00        4.74      3.78 o
   3  13   1       30.59       28.24      3.44 o
   4  13   1       17.84       15.26      3.93 o
   5  13   1       16.71       19.78      4.84 o
   6  13   1       16.24       16.31      4.14 o
   7  13   1        0.09        2.87      4.22 o
  -5  14   1       21.34       19.52      3.77 o
  -4  14   1        9.76        8.10      4.14 o
  -3  14   1        1.91        4.25      4.15 o
  -2  14   1        2.31        2.45      3.43 o
  -1  14   1       12.57        7.93      3.13 o
   0  14   1        4.00        6.14      3.15 o
   1  14   1        3.72        4.24      3.89 o
   2  14   1        2.68        2.87      4.05 o
   3  14   1        0.00        0.10      4.03 o
   4  14   1        2.23        2.32      4.09 o
   5  14   1        0.75        2.25      4.20 o
  -2  15   1       13.44       13.07      3.77 o
  -1  15   1        0.87        2.06      3.61 o
   0  15   1        2.79        3.31      3.28 o
   1  15   1        0.01        4.04      3.68 o
   2  15   1        9.94        7.05      4.25 o
 -13   0   2        5.81        2.83      4.72 o
 -12   0   2       10.23       10.14      3.36 o
 -11   0   2        0.32        1.45      4.40 o
 -10   0   2       33.75       25.49      3.47 o
  -9   0   2      353.84      385.60     17.19 o
  -8   0   2      428.15      457.15     20.66 o
  -7   0   2      274.28      273.86      9.51 o
  -6   0   2      314.72      287.51      4.93 o
  -5   0   2      436.92      393.93      5.65 o
  -4   0   2     3459.40     3411.83     41.87 o
  -3   0   2     4067.36     4207.32     18.92 o
   0   0   2     1137.98     1308.83     17.00 o
   1   0   2      894.57      826.16     11.08 o
   2   0   2    13373.79    12119.82     63.90 o
   3   0   2     1634.46     1689.65     24.88 o
   4   0   2      813.20      697.13      7.18 o
   5   0   2     1529.66     1536.25     43.74 o
   6   0   2      167.34      149.88      4.11 o
   7   0   2      184.47      191.16      4.32 o
   8   0   2       35.86       34.77      3.44 o
   9   0   2      162.57      182.53      4.70 o
  10   0   2      107.57       98.47      5.42 o
  11   0   2        2.11        4.88      3.35 o
  12   0   2        0.69       -0.29      3.89 o
  13   0   2        0.50       -2.66      5.08 o
 -13   1   2       14.48       14.91      4.07 o
 -12   1   2       24.55       24.22      2.76 o
 -11   1   2        3.63        8.23      2.16 o
 -10   1   2        9.01       15.50      2.63 o
  -9   1   2        7.48        6.91      2.41 o
  -8   1   2     1167.68     1175.71     32.64 o
  -7   1   2      471.03      521.57     11.83 o
  -6   1   2      135.02      115.68      2.76 o
  -5   1   2        3.31        5.92      2.32 o
  -4   1   2      625.82      617.69      9.14 o
  -3   1   2    10875.91    10151.77     81.16 o
  -2   1   2      887.04      836.58      8.96 o
  -1   1   2     9914.24     9432.42     77.62 o
   0   1   2     5006.13     4783.11     26.42 o
   1   1   2     3047.82     2980.22     38.81 o
   2   1   2     8863.27     7999.83     97.17 o
   3   1   2     9246.80     8678.31     41.42 o
   4   1   2     2857.04     2822.71     30.57 o
   5   1   2     1865.96     1941.10     13.61 o
   6   1   2      168.43      152.87      5.36 o
   7   1   2      217.60      233.15      3.50 o
   8   1   2      432.04      422.08      4.52 o
   9   1   2       87.69       78.78      2.86 o
  10   1   2       24.41       28.94      3.35 o
  11   1   2       35.75       38.59      2.89 o
  12   1   2       21.35       20.28      2.57 o
  13   1   2       36.63       33.51      3.02 o
 -13   2   2        2.82        2.71      2.87 o
 -12   2   2        0.90        2.79      2.93 o
 -11   2   2       38.17       43.61      3.20 o
 -10   2   2       23.28       19.08      2.28 o
  -9   2   2      204.50      216.26      4.48 o
  -8   2   2        2.41        3.49      2.10 o
  -7   2   2       49.85       58.16      2.48 o
  -6   2   2       88.91       97.48      2.90 o
  -5   2   2      323.11      273.28      3.58 o
  -4   2   2      100.35      102.97      2.98 o
  -3   2   2       25.06       36.40      3.03 o
  -2   2   2      163.44      143.74      5.11 o
   0   2   2     1437.13     1476.38     18.64 o
   1   2   2     5071.87     4886.78     82.00 o
   2   2   2       99.08      115.13      3.80 o
   3   2   2     2152.97     2110.17     20.69 o
   4   2   2      275.55      232.90      4.49 o
   6   2   2      896.98      974.30     12.36 o
   7   2   2       92.86      102.44      2.97 o
   8   2   2      411.04      411.96     11.27 o
   9   2   2      125.17      141.00      4.56 o
  10   2   2       70.03       77.98      3.61 o
  11   2   2       67.68       60.54      2.75 o
  12   2   2       57.04       50.92      3.21 o
  13   2   2        2.29        3.65      3.12 o
 -13   3   2       10.42        9.17      3.13 o
 -12   3   2        7.46        9.67      2.91 o
 -11   3   2       23.96       20.24      2.39 o
 -10   3   2        1.24        2.00      2.95 o
  -9   3   2       79.20       71.93      2.30 o
  -8   3   2      160.76      162.24      5.72 o
  -7   3   2       90.54       82.89      2.62 o
  -6   3   2       14.02       11.29      2.47 o
  -5   3   2      133.03      122.67      2.95 o
  -4   3   2      620.88      590.67     10.42 o
  -3   3   2      732.95      753.01     11.48 o
  -2   3   2      876.55      775.88     18.83 o
  -1   3   2       46.82       66.56     12.54 o
   0   3   2     1330.67     1253.58     12.09 o
   1   3   2        0.03        5.48      3.06 o
   2   3   2       41.23       55.67      2.90 o
   4   3   2        0.36        1.99      2.11 o
   5   3   2      656.68      708.71     10.06 o
   6   3   2      227.79      248.87      6.72 o
   7   3   2      145.60      157.44      3.51 o
   8   3   2      408.53      387.14     10.23 o
   9   3   2      559.29      546.89     12.65 o
  10   3   2        8.40       13.41      2.58 o
  11   3   2        4.76        6.30      2.79 o
  12   3   2        1.16        2.84      3.35 o
 -13   4   2        0.26        3.58      2.82 o
 -12   4   2       25.52       21.10      2.72 o
 -11   4   2        0.60        2.12      3.03 o
 -10   4   2        4.84        2.95      2.68 o
  -9   4   2      154.80      143.69      3.72 o
  -8   4   2       48.63       40.33      2.69 o
  -7   4   2       94.50       94.51      3.14 o
  -6   4   2       18.19       23.74      2.53 o
  -5   4   2        0.12        0.58      2.41 o
  -4   4   2     2879.00     2675.99     75.52 o
  -3   4   2      534.30      488.71     10.26 o
  -2   4   2     2041.37     1837.67     31.29 o
  -1   4   2      419.24      366.81     15.50 o
   0   4   2     2729.29     2577.22     20.83 o
   1   4   2       96.45      102.06      3.66 o
   2   4   2      198.72      212.02      5.77 o
   3   4   2      345.97      375.51      6.28 o
   4   4   2       23.81       14.90      2.84 o
   5   4   2     1162.99     1148.48     10.94 o
   6   4   2      864.31      869.07     14.72 o
   7   4   2      549.55      526.61      5.28 o
   8   4   2      304.94      336.78      9.91 o
   9   4   2     1079.89     1047.10     23.75 o
  10   4   2       99.82       83.34      2.57 o
  11   4   2       71.71       70.44      3.18 o
  12   4   2       32.97       29.37      3.14 o
 -12   5   2        2.89        5.99      3.00 o
 -11   5   2        1.82        0.83      2.63 o
 -10   5   2        5.30        4.47      2.44 o
  -9   5   2        0.17        2.14      2.66 o
  -8   5   2       70.65       68.90      3.85 o
  -7   5   2      143.76      168.82      5.20 o
  -6   5   2        0.21        0.35      2.51 o
  -5   5   2      181.71      176.26      4.10 o
  -4   5   2       25.81       24.94      3.48 o
  -3   5   2      455.54      454.29      6.57 o
  -2   5   2      472.05      460.47     10.68 o
  -1   5   2      154.63      132.34      4.81 o
   0   5   2      257.49      307.97      6.16 o
   1   5   2      757.13      775.74     10.65 o
   2   5   2       24.59       25.93      2.69 o
   3   5   2      635.45      772.19     10.71 o
   4   5   2      206.62      210.23      4.70 o
   5   5   2        1.10        3.29      2.17 o
   6   5   2       30.13       21.81      2.86 o
   7   5   2       15.06       14.04      2.98 o
   8   5   2       15.05       10.70      2.51 o
   9   5   2        0.87        2.52      2.32 o
  10   5   2      168.91      157.57      3.22 o
  11   5   2       19.72       17.68      3.32 o
  12   5   2       30.34       25.92      2.80 o
 -12   6   2       23.26       18.87      2.78 o
 -11   6   2        0.99        5.98      2.90 o
 -10   6   2        0.42        3.19      2.80 o
  -9   6   2        7.20        9.06      2.81 o
  -8   6   2        4.37        3.90      2.65 o
  -7   6   2      130.66      131.96      3.39 o
  -6   6   2       49.16       52.29      3.27 o
  -5   6   2       80.77       87.77      4.45 o
  -4   6   2       69.20       70.69      3.26 o
  -3   6   2      163.63      150.41      4.10 o
  -2   6   2       46.35       44.86      5.33 o
  -1   6   2        0.63        3.09      3.94 o
   0   6   2      348.17      383.80      5.36 o
   1   6   2      300.84      302.53      5.49 o
   2   6   2      717.34      802.30     15.97 o
   3   6   2        0.11        0.09      2.83 o
   4   6   2      391.10      357.21      7.14 o
   5   6   2       14.78       19.45      2.61 o
   6   6   2      250.02      270.18      4.38 o
   7   6   2        2.27        5.53      2.41 o
   8   6   2      224.28      208.77      5.26 o
   9   6   2       34.30       37.06      2.56 o
  10   6   2        3.12        6.12      2.63 o
  11   6   2        2.46        4.28      2.54 o
  12   6   2        2.54       -0.50      3.16 o
 -12   7   2       18.80       20.60      3.31 o
 -11   7   2       73.09       76.89      3.39 o
 -10   7   2        3.26        8.29      3.69 o
  -9   7   2       10.08        8.71      3.64 o
  -8   7   2        4.61       10.13      3.10 o
  -7   7   2       76.94       84.22      3.43 o
  -6   7   2      194.75      215.31      5.48 o
  -5   7   2        6.51        8.47      2.83 o
  -4   7   2       39.73       39.12      3.54 o
  -3   7   2        2.70        2.54      2.95 o
  -2   7   2      691.22      648.09     13.07 o
  -1   7   2      314.22      355.35     14.72 o
   0   7   2        7.69       13.94      3.38 o
   1   7   2       30.07       35.60      4.10 o
   2   7   2      105.32      115.59      3.94 o
   3   7   2      211.33      212.78      4.01 o
   4   7   2      114.69      121.82      3.08 o
   5   7   2        5.85        7.86      2.78 o
   6   7   2      135.17      127.42      3.18 o
   7   7   2       92.55      113.12      4.86 o
   8   7   2        2.65        2.24      3.01 o
   9   7   2        6.34        7.59      3.12 o
  10   7   2        1.71        2.09      2.89 o
  11   7   2        0.89        3.60      2.78 o
 -11   8   2       20.23       24.59      3.24 o
 -10   8   2        2.36        5.89      3.85 o
  -9   8   2       17.41        9.65      3.72 o
  -8   8   2       14.72       14.11      3.60 o
  -7   8   2       19.76       13.94      3.01 o
  -6   8   2        3.94        7.42      3.09 o
  -5   8   2       14.76       17.93      3.69 o
  -4   8   2      167.50      169.99      4.26 o
  -3   8   2      196.51      230.37      6.49 o
  -2   8   2        0.19        3.39      4.15 o
  -1   8   2       48.40       54.30      4.74 o
   0   8   2      232.19      256.41      6.35 o
   1   8   2       77.88       81.41      4.95 o
   2   8   2      101.56       98.39      3.84 o
   3   8   2        7.89        5.58      2.90 o
   4   8   2      151.09      155.69      3.81 o
   5   8   2       29.68       38.51      3.13 o
   6   8   2       14.72       15.74      2.67 o
   7   8   2       12.66       24.02      2.64 o
   8   8   2       64.64       69.79      3.12 o
   9   8   2        0.00        0.42      2.66 o
  10   8   2        1.38        6.13      3.07 o
  11   8   2        0.00        3.49      3.56 o
 -11   9   2        3.29        5.26      4.18 o
 -10   9   2       12.68        7.59      3.16 o
  -9   9   2       20.77       21.21      3.34 o
  -8   9   2        2.70        1.01      3.17 o
  -7   9   2        1.70        6.27      3.42 o
  -6   9   2       61.71       60.39      3.74 o
  -5   9   2        5.28        7.83      3.57 o
  -4   9   2      144.42      136.32      4.29 o
  -3   9   2      237.31      250.80      6.62 o
  -2   9   2      464.40      460.25     15.86 o
  -1   9   2        2.57        4.26      3.56 o
   0   9   2      232.34      246.90      4.95 o
   1   9   2      239.80      245.65      4.55 o
   2   9   2        0.92       -0.11      4.20 o
   3   9   2       20.33       20.10      2.86 o
   4   9   2       17.12       17.63      3.58 o
   5   9   2      601.43      585.98      6.61 o
   6   9   2       99.26      103.28      4.68 o
   7   9   2       87.13       83.18      3.53 o
   8   9   2       34.99       39.66      3.39 o
   9   9   2       79.28       78.38      3.29 o
  10   9   2        3.79        4.06      3.19 o
 -10  10   2       78.78       78.97      7.23 o
  -9  10   2        7.30        9.35      3.96 o
  -8  10   2        0.60        2.33      3.74 o
  -7  10   2       15.32       14.89      3.73 o
  -6  10   2       43.05       48.45      3.95 o
  -5  10   2      262.44      264.15      4.84 o
  -4  10   2       33.67       30.42      3.55 o
  -3  10   2      278.71      273.48      4.29 o
  -2  10   2      157.38      168.88      4.30 o
  -1  10   2      889.22      921.11     25.00 o
   0  10   2        0.35        0.23      3.56 o
   1  10   2        0.10        4.21      3.50 o
   2  10   2       17.67       13.53      4.45 o
   3  10   2        0.59        3.58      3.05 o
   4  10   2       81.94       72.54      3.86 o
   5  10   2       24.16       24.53      3.34 o
   6  10   2      195.33      199.94      4.09 o
   7  10   2       13.67       17.32      3.26 o
   8  10   2        2.26        4.02      3.79 o
   9  10   2       24.72       24.23      4.01 o
  -9  11   2       14.52       17.57      4.23 o
  -8  11   2        8.66       12.72      4.23 o
  -7  11   2       21.19       19.58      4.26 o
  -6  11   2       76.61       73.88      3.60 o
  -5  11   2        0.11       -0.93      4.22 o
  -4  11   2       28.24       25.75      4.05 o
  -3  11   2       31.96       32.97      3.72 o
  -2  11   2      346.79      333.63      6.93 o
  -1  11   2        6.79        0.56      3.62 o
   0  11   2       32.08       30.94      3.73 o
   1  11   2        1.60        3.88      3.55 o
   2  11   2      223.41      202.72      6.15 o
   3  11   2      139.73      131.85      4.61 o
   4  11   2       13.84       20.59      3.11 o
   5  11   2        7.16        7.15      3.72 o
   6  11   2       61.52       57.45      3.47 o
   7  11   2       22.56       23.32      3.94 o
   8  11   2        0.80        3.25      3.92 o
   9  11   2        3.76        5.72      3.75 o
  -8  12   2        1.65        0.97      3.51 o
  -7  12   2        0.03        0.88      3.62 o
  -6  12   2       16.41       21.24      4.82 o
  -5  12   2       27.23       28.08      3.95 o
  -4  12   2        5.68        5.89      2.95 o
  -3  12   2        0.42        0.86      3.71 o
  -2  12   2        2.12        4.12      3.15 o
  -1  12   2        7.79        4.20      3.66 o
   0  12   2        3.42        1.15      3.85 o
   1  12   2      191.06      185.71      4.62 o
   2  12   2      318.91      298.21      5.07 o
   3  12   2        1.67        4.94      3.70 o
   4  12   2       96.41       91.26      9.25 o
   5  12   2       54.57       63.49      3.98 o
   6  12   2        9.68        7.08      3.47 o
   7  12   2        2.78        3.00      3.99 o
   8  12   2        0.26        3.54      4.14 o
  -7  13   2        1.09       -0.41      4.91 o
  -6  13   2        0.01        0.25      4.75 o
  -5  13   2        6.36       11.11      3.60 o
  -4  13   2        9.05       12.12      4.12 o
  -3  13   2        0.47        5.07      3.80 o
  -2  13   2        1.43        4.22      2.84 o
  -1  13   2        0.64       -0.24      3.51 o
   0  13   2        2.63        5.72      4.00 o
   1  13   2        7.88        8.53      3.85 o
   2  13   2        1.48        4.15      3.93 o
   3  13   2       53.33       57.49      4.17 o
   4  13   2        9.18        9.69      4.73 o
   5  13   2        7.91       11.56      4.92 o
   6  13   2        5.27        7.42      4.12 o
  -5  14   2       15.63       15.37      4.31 o
  -4  14   2        4.95        2.97      3.72 o
  -3  14   2        9.44        8.25      4.10 o
  -2  14   2        8.75        9.15      3.27 o
  -1  14   2       32.20       29.39      3.55 o
   0  14   2        1.33        1.22      3.44 o
   1  14   2       14.15       14.95      4.08 o
   2  14   2        1.02        2.98      3.93 o
   3  14   2        6.58        3.35      4.11 o
   4  14   2        8.55        5.90      3.62 o
   5  14   2        0.69        0.13      4.93 o
  -2  15   2        4.65        7.63      4.06 o
  -1  15   2        3.51        4.37      3.42 o
   0  15   2        2.32        2.57      3.27 o
   1  15   2        0.20        2.41      4.26 o
   2  15   2        4.44        5.66      3.68 o
 -13   1   3        0.02        1.37      2.79 o
 -12   1   3        2.05        5.34      2.91 o
 -11   1   3       15.40       18.11      2.93 o
 -10   1   3        8.87        5.43      2.63 o
  -9   1   3       20.31       26.12      2.99 o
  -8   1   3      224.85      238.08      5.41 o
  -7   1   3       91.87       97.22      2.66 o
  -6   1   3        6.53        6.39      2.40 o
  -5   1   3        2.53        6.13      2.45 o
  -4   1   3      341.57      323.95      4.26 o
  -3   1   3     2468.24     2373.51     12.03 o
  -2   1   3     5130.55     5151.86     38.32 o
  -1   1   3    12933.15    11496.49    112.89 o
   0   1   3      356.50      343.64      5.62 o
   1   1   3      123.15      137.20      3.88 o
   2   1   3      128.73      151.46      3.62 o
   3   1   3      590.46      601.36      9.93 o
   4   1   3      410.94      424.89      4.10 o
   5   1   3      239.81      241.67      3.45 o
   6   1   3      618.81      614.77      7.11 o
   7   1   3        5.73        8.93      2.38 o
   8   1   3        5.17        6.30      2.35 o
   9   1   3       57.10       58.97      2.56 o
  10   1   3       88.22       85.11      2.81 o
  11   1   3        0.06       -0.65      2.78 o
  12   1   3        1.13        2.74      2.67 o
 -13   2   3        0.90        5.45      3.14 o
 -12   2   3       16.03       20.33      2.77 o
 -11   2   3       24.39       22.78      2.57 o
 -10   2   3       12.16       19.59      2.65 o
  -9   2   3        3.78        8.27      2.87 o
  -8   2   3       17.99       14.92      2.38 o
  -7   2   3        9.61        8.33      2.28 o
  -6   2   3        8.00        4.10      2.44 o
  -5   2   3        0.55        4.12      2.43 o
  -4   2   3      498.09      536.00      5.60 o
  -3   2   3       83.94       64.72      4.97 o
  -2   2   3      919.53      940.49     14.30 o
  -1   2   3     1364.18     1248.71     14.21 o
   0   2   3      790.63      779.02      7.65 o
   1   2   3      740.18      717.14     10.79 o
   2   2   3     3207.95     3029.11     49.77 o
   3   2   3      145.76      181.08      3.55 o
   6   2   3      131.42      119.40      4.49 o
   7   2   3      106.32      122.74      3.33 o
   8   2   3       41.02       37.66      2.55 o
   9   2   3       25.51       28.99      2.51 o
  10   2   3       19.71       20.34      2.54 o
  11   2   3        0.03        0.34      2.81 o
  12   2   3        0.98        2.24      2.93 o
 -13   3   3       21.14       20.35      3.20 o
 -12   3   3      111.39      110.27      6.23 o
 -11   3   3       41.89       45.04      2.68 o
 -10   3   3        1.31       -0.31      2.87 o
  -9   3   3      152.76      142.97      2.92 o
  -8   3   3      129.07      121.14      4.39 o
  -7   3   3       84.06       74.80      3.66 o
  -6   3   3       90.40       84.21      2.54 o
  -5   3   3      608.79      730.04     11.48 o
  -4   3   3        0.63        2.20      3.21 o
  -3   3   3     1693.30     1557.34     34.93 o
  -2   3   3     1356.20     1450.15     36.01 o
  -1   3   3     2245.02     2227.48     18.28 o
   0   3   3      321.57      331.63      5.41 o
   1   3   3      210.80      185.69      4.53 o
   2   3   3       33.87       33.02      2.53 o
   3   3   3      654.18      579.42      8.40 o
   4   3   3      543.78      551.94     12.45 o
   5   3   3     1538.97     1478.43      9.94 o
   6   3   3      575.14      643.44      7.27 o
   7   3   3      693.66      716.16     11.27 o
   8   3   3      707.07      755.88     15.12 o
   9   3   3      163.45      159.09      2.80 o
  10   3   3       27.97       28.83      2.48 o
  11   3   3       99.67      107.53      4.79 o
  12   3   3        7.45        9.04      3.13 o
 -13   4   3        0.04        2.09      3.54 o
 -12   4   3        1.12        0.44      2.71 o
 -11   4   3       63.59       60.16      2.79 o
 -10   4   3       36.72       41.37      2.58 o
  -9   4   3       22.83       25.66      2.41 o
  -8   4   3        4.14        7.01      2.29 o
  -7   4   3       12.45       20.35      2.86 o
  -6   4   3      293.22      261.58      6.67 o
  -5   4   3        1.62        3.90      3.11 o
  -4   4   3     1631.83     1665.11     22.44 o
  -3   4   3      267.44      266.41      7.84 o
  -2   4   3       49.58       37.90      6.95 o
  -1   4   3      566.35      587.08     10.35 o
   0   4   3     1842.56     1749.53     21.76 o
   1   4   3      294.22      279.12      4.30 o
   2   4   3     1167.66     1204.06     29.19 o
   3   4   3      513.07      558.00      8.23 o
   5   4   3      690.17      624.93     11.13 o
   6   4   3      420.12      446.21      3.95 o
   7   4   3       57.99       64.41      2.98 o
   8   4   3      159.54      143.01      3.57 o
   9   4   3       24.69       29.37      2.72 o
  10   4   3      171.13      187.13      6.55 o
  11   4   3        9.03        9.53      2.55 o
  12   4   3        1.83        0.44      3.47 o
 -12   5   3       12.14       13.02      2.84 o
 -11   5   3       15.33       21.62      2.90 o
 -10   5   3        0.11       -0.28      2.42 o
  -9   5   3        4.49        3.93      2.22 o
  -8   5   3        0.07        0.19      2.60 o
  -7   5   3      311.09      307.17     11.55 o
  -6   5   3      607.15      623.14     10.85 o
  -5   5   3       63.42       67.12      3.53 o
  -4   5   3      188.83      164.31      6.61 o
  -3   5   3      197.55      197.00      4.85 o
  -2   5   3      125.20      113.37      7.44 o
  -1   5   3     1303.58     1258.71     22.93 o
   0   5   3      217.11      231.00      6.36 o
   1   5   3      346.33      394.07      5.52 o
   2   5   3     1320.63     1310.24     31.74 o
   3   5   3      485.52      508.78     10.15 o
   4   5   3      917.82      840.01     15.18 o
   5   5   3      100.58       93.59      3.19 o
   6   5   3       78.60       68.25      2.58 o
   7   5   3        0.77       -0.31      2.77 o
   8   5   3        8.97        9.91      3.04 o
   9   5   3       49.36       58.11      3.28 o
  10   5   3        0.06       -0.19      2.88 o
  11   5   3       60.50       61.99      3.28 o
  12   5   3        5.81        3.31      2.56 o
 -12   6   3       10.10        5.67      3.57 o
 -11   6   3       48.14       50.06      4.01 o
 -10   6   3       77.93       71.89      3.93 o
  -9   6   3      114.83      118.94      3.99 o
  -8   6   3       15.16       11.87      2.93 o
  -7   6   3       28.44       34.17      3.40 o
  -6   6   3       91.35       89.37      5.14 o
  -5   6   3     1135.25     1140.81     27.34 o
  -4   6   3      433.70      434.36     12.05 o
  -3   6   3      411.30      413.41      5.56 o
  -2   6   3      948.61      954.41     20.54 o
  -1   6   3      170.88      200.25      5.49 o
   0   6   3       19.48       12.56      4.41 o
   1   6   3      576.42      570.45     11.17 o
   2   6   3      238.57      246.66      4.26 o
   3   6   3      265.78      286.88      5.21 o
   4   6   3      124.73      119.64      5.05 o
   5   6   3      204.10      178.95      3.80 o
   6   6   3      251.98      253.26      5.03 o
   7   6   3       62.52       80.42      2.83 o
   8   6   3        4.37        4.54      2.70 o
   9   6   3        9.96       14.14      2.72 o
  10   6   3        0.04        3.11      2.24 o
  11   6   3      113.57       92.87      3.19 o
 -12   7   3       21.43       22.40      3.75 o
 -11   7   3       21.50       20.55      3.43 o
 -10   7   3        0.16        2.71      3.88 o
  -9   7   3       12.63       16.89      3.62 o
  -8   7   3       67.79       65.80      3.30 o
  -7   7   3       63.22       54.36      3.65 o
  -6   7   3      306.42      299.91     11.15 o
  -5   7   3       79.83       82.74      3.85 o
  -4   7   3      211.17      243.75      4.67 o
  -3   7   3      988.33      962.74     11.42 o
  -2   7   3      359.48      346.67     16.89 o
  -1   7   3      122.68      145.18      4.91 o
   0   7   3       33.06       30.40      3.59 o
   1   7   3       23.33       25.94      3.12 o
   2   7   3       36.72       28.63      3.41 o
   3   7   3       53.98       43.50      3.11 o
   4   7   3      360.61      342.14      6.05 o
   5   7   3       43.35       47.57      2.54 o
   6   7   3      194.77      191.91      5.66 o
   7   7   3       30.67       23.90      2.98 o
   8   7   3       12.10       18.35      2.38 o
   9   7   3        0.04        3.07      2.50 o
  10   7   3        1.49        3.73      2.93 o
  11   7   3       16.51       17.03      3.19 o
 -11   8   3        4.38        2.16      4.07 o
 -10   8   3       12.59       13.84      3.96 o
  -9   8   3        2.58        3.96      3.69 o
  -8   8   3       30.85       28.18      3.23 o
  -7   8   3       84.72       76.30      3.85 o
  -6   8   3       25.09       23.12      3.24 o
  -5   8   3      378.57      374.43      5.29 o
  -4   8   3      328.35      316.64      4.95 o
  -3   8   3      100.44      105.05      4.18 o
  -2   8   3        1.78        3.99      4.65 o
  -1   8   3      322.03      349.47      7.88 o
   0   8   3      141.42      135.17      4.02 o
   1   8   3      449.75      441.40      6.56 o
   2   8   3      210.21      214.85      5.08 o
   3   8   3        0.06        1.85      2.56 o
   4   8   3      204.82      210.62      7.30 o
   5   8   3      402.52      425.90      5.25 o
   6   8   3      101.75       93.14      2.91 o
   7   8   3       16.47       14.39      2.78 o
   8   8   3        1.01        2.81      2.52 o
   9   8   3       55.91       54.71      3.68 o
  10   8   3        0.33       -0.42      3.08 o
 -11   9   3        6.28        8.36      4.18 o
 -10   9   3       13.93        8.59      3.50 o
  -9   9   3       49.94       49.26      4.16 o
  -8   9   3       16.06       14.42      3.80 o
  -7   9   3        7.88        7.25      3.26 o
  -6   9   3       22.38       25.48      3.23 o
  -5   9   3       93.92       88.64      4.18 o
  -4   9   3       65.14       69.15      4.33 o
  -3   9   3       17.36       18.30      3.62 o
  -2   9   3        0.99        2.14      4.51 o
  -1   9   3       38.97       35.02      3.38 o
   0   9   3      205.46      184.25      4.64 o
   1   9   3        0.66        2.54      3.49 o
   2   9   3      252.06      237.94      4.20 o
   3   9   3       89.98       89.61      3.36 o
   4   9   3       11.23        4.65      3.00 o
   5   9   3       16.38       15.27      2.77 o
   6   9   3       34.46       31.92      3.34 o
   7   9   3       32.34       30.73      2.95 o
   8   9   3       30.09       30.28      2.84 o
   9   9   3        3.08        3.10      2.75 o
  10   9   3        2.64        4.73      3.14 o
 -10  10   3        5.39        5.20      4.11 o
  -9  10   3        1.09        3.69      3.95 o
  -8  10   3       11.13       13.75      3.90 o
  -7  10   3       26.01       31.08      3.47 o
  -6  10   3       35.44       31.98      4.26 o
  -5  10   3        8.06       11.42      3.24 o
  -4  10   3       26.40       26.04      4.67 o
  -3  10   3       11.61        6.63      3.03 o
  -2  10   3        8.60       10.30      4.70 o
  -1  10   3       15.43       17.12      4.09 o
   0  10   3        2.74        2.81      3.55 o
   1  10   3       38.25       41.66      4.06 o
   2  10   3       42.71       42.25      4.32 o
   3  10   3        1.96        1.66      2.96 o
   4  10   3       64.31       66.28      3.48 o
   5  10   3        1.35        4.58      3.64 o
   6  10   3        1.51        2.71      3.22 o
   7  10   3       11.87       14.04      3.24 o
   8  10   3       32.20       26.95      3.14 o
   9  10   3        0.52        3.79      4.09 o
  -9  11   3       18.42       22.14      4.39 o
  -8  11   3        7.67        9.97      4.22 o
  -7  11   3        0.44        5.12      3.70 o
  -6  11   3       21.67       29.44      4.90 o
  -5  11   3       30.18       29.88      4.78 o
  -4  11   3       52.40       51.09      4.51 o
  -3  11   3       50.20       53.61      3.61 o
  -2  11   3       35.19       33.99      3.52 o
  -1  11   3       31.30       25.76      3.44 o
   0  11   3      155.59      150.90      4.56 o
   1  11   3      350.49      346.22      9.97 o
   2  11   3        4.86        6.08      3.72 o
   3  11   3        2.64       10.97      4.44 o
   4  11   3       19.66       18.55      3.63 o
   5  11   3       10.26       11.32      3.24 o
   6  11   3        1.80        3.23      3.78 o
   7  11   3        0.18        1.25      3.09 o
   8  11   3        9.62        5.47      2.99 o
  -8  12   3        0.10        1.41      3.61 o
  -7  12   3        0.95        3.71      3.66 o
  -6  12   3        2.12        6.40      4.63 o
  -5  12   3        0.41       -0.30      4.99 o
  -4  12   3       78.58       79.31      3.78 o
  -3  12   3        6.87        2.90      3.82 o
  -2  12   3       17.15       15.71      3.13 o
  -1  12   3        2.27        5.24      4.06 o
   0  12   3       39.39       35.65      4.11 o
   1  12   3        8.92       11.80      3.62 o
   2  12   3       25.15       22.23      3.26 o
   3  12   3        6.25        5.65      4.58 o
   4  12   3        0.60        2.76      3.68 o
   5  12   3        6.11       11.35      3.85 o
   6  12   3        0.62        4.89      3.37 o
   7  12   3        0.99        0.66      3.24 o
  -7  13   3       11.47       11.71      5.34 o
  -6  13   3        1.51        0.72      5.35 o
  -5  13   3        0.00       -1.60      3.49 o
  -4  13   3        2.98        2.08      3.43 o
  -3  13   3        0.01        0.00      3.08 o
  -2  13   3       32.33       27.04      3.32 o
  -1  13   3       29.37       30.76      4.30 o
   0  13   3        0.02        0.69      3.78 o
   1  13   3        4.69        2.41      3.94 o
   2  13   3        3.02        1.55      3.88 o
   3  13   3        2.93        1.00      3.86 o
   4  13   3        0.47        0.75      3.93 o
   5  13   3        0.12        4.61      4.77 o
   6  13   3        2.04        1.56      4.22 o
  -5  14   3        5.83        4.58      4.45 o
  -4  14   3        6.82        9.28      3.90 o
  -3  14   3       17.80       17.02      3.38 o
  -2  14   3        2.08        3.53      2.92 o
  -1  14   3        3.83        5.55      3.17 o
   0  14   3       22.86       23.52      4.60 o
   1  14   3       21.23       16.80      4.39 o
   2  14   3        4.49        6.51      4.14 o
   3  14   3       15.59       16.20      4.16 o
   4  14   3        0.34        3.49      4.17 o
  -2  15   3       12.61       13.86      3.59 o
  -1  15   3        8.29        9.93      3.85 o
   0  15   3        4.46        2.77      4.49 o
   1  15   3        4.09        6.27      4.86 o
 -13   0   4       25.96       29.45      5.23 o
 -12   0   4        1.86        4.82      4.40 o
 -11   0   4      416.26      407.23     12.74 o
 -10   0   4       55.40       55.35      3.74 o
  -9   0   4      253.26      231.99      6.25 o
  -8   0   4       11.43        7.58      3.77 o
  -7   0   4      634.44      551.19      5.86 o
  -6   0   4     1494.67     1407.46      9.52 o
  -5   0   4      399.42      368.52      5.54 o
  -4   0   4     4351.06     4499.20     55.44 o
  -3   0   4     7807.70     7415.64     34.00 o
  -1   0   4      675.16      575.33     13.24 o
   0   0   4     6591.58     6074.35    160.43 o
   1   0   4     3501.62     3183.88     18.31 o
   2   0   4      151.32      157.84      5.04 o
   3   0   4     8668.03     8270.56     96.71 o
   4   0   4     1496.14     1391.51     28.70 o
   5   0   4     3949.21     3661.56     39.05 o
   6   0   4      727.82      674.57     28.42 o
   7   0   4      133.39      127.96      5.25 o
   8   0   4       59.65       51.21      4.19 o
   9   0   4      146.94      154.76      6.44 o
  10   0   4       36.01       31.75      4.33 o
  11   0   4        7.91       14.28      4.55 o
  12   0   4       42.90       35.81      4.78 o
 -13   1   4       18.09       18.05      3.43 o
 -12   1   4       38.02       45.36      3.07 o
 -11   1   4        3.76        5.82      2.78 o
 -10   1   4       39.34       49.21      2.79 o
  -9   1   4       50.35       57.63      2.70 o
  -8   1   4      346.10      309.80      4.93 o
  -7   1   4      781.92      747.71     19.39 o
  -6   1   4      123.68      140.05      3.36 o
  -5   1   4      377.04      446.29      6.10 o
  -4   1   4       97.06       92.61      3.51 o
  -3   1   4     1663.05     1648.57     32.02 o
  -2   1   4       26.12       26.17      7.26 o
  -1   1   4     5319.50     5024.23     35.84 o
   0   1   4      832.47      914.65      7.45 o
   1   1   4      979.22      815.25      6.72 o
   2   1   4      416.51      389.69      6.00 o
   3   1   4      250.45      233.70      3.92 o
   4   1   4      481.01      474.07      5.35 o
   5   1   4      284.58      249.21      3.32 o
   6   1   4        3.74       11.44      2.48 o
   7   1   4      205.25      204.32      3.32 o
   8   1   4       39.05       35.79      2.47 o
   9   1   4       65.98       72.81      3.42 o
  10   1   4        3.25        6.04      2.93 o
  11   1   4        0.72        0.12      2.58 o
  12   1   4        5.50        7.26      2.94 o
 -13   2   4       11.53        5.99      3.17 o
 -12   2   4       27.69       27.85      2.77 o
 -11   2   4       10.70       11.32      3.04 o
 -10   2   4       38.99       41.34      2.73 o
  -9   2   4      135.51      126.67      3.07 o
  -8   2   4      738.64      745.96      9.77 o
  -7   2   4        0.47       -1.57      2.27 o
  -6   2   4      290.47      257.96      5.35 o
  -5   2   4     1291.53     1284.66     24.18 o
  -4   2   4      460.80      465.85      5.60 o
  -3   2   4      883.45      957.40      7.98 o
  -2   2   4      476.52      507.76     15.34 o
  -1   2   4       53.76       60.87      4.86 o
   0   2   4     4405.97     4094.34     36.41 o
   1   2   4     2124.49     2165.39     27.50 o
   2   2   4       99.61      100.13      3.29 o
   3   2   4      589.44      613.64      7.84 o
   4   2   4       69.33       83.77      3.20 o
   5   2   4       71.16       61.85      2.60 o
   6   2   4       20.88       22.88      2.45 o
   7   2   4      332.49      323.37      9.07 o
   8   2   4       42.30       40.64      2.69 o
   9   2   4        6.62        8.22      2.70 o
  10   2   4      109.91      104.18      3.83 o
  11   2   4        0.73        0.25      3.16 o
  12   2   4        7.23        9.79      3.00 o
 -13   3   4        0.76        0.41      2.67 o
 -12   3   4       13.03       10.42      3.01 o
 -11   3   4        4.88        4.10      2.74 o
 -10   3   4        8.05       10.27      2.46 o
  -9   3   4        4.32        4.49      2.28 o
  -8   3   4      102.81       90.91      2.68 o
  -7   3   4      675.72      654.20      9.76 o
  -6   3   4        3.65        5.43      3.05 o
  -5   3   4      435.52      446.72      5.27 o
  -4   3   4      380.22      391.62      5.15 o
  -3   3   4      586.65      646.60     15.66 o
  -2   3   4      268.01      294.35     15.63 o
  -1   3   4     2140.23     2163.96     16.86 o
   0   3   4      241.76      243.64      4.94 o
   1   3   4      281.07      276.03      4.53 o
   2   3   4      631.22      596.66      7.13 o
   3   3   4      229.03      257.62      3.87 o
   4   3   4      558.51      507.17      7.80 o
   5   3   4      119.92      115.76      3.21 o
   6   3   4        0.64        1.07      2.62 o
   7   3   4       34.90       44.13      3.15 o
   8   3   4       12.50       10.85      2.74 o
   9   3   4      156.59      160.14      3.57 o
  10   3   4        1.68        2.80      3.16 o
  11   3   4        4.40        4.75      2.51 o
  12   3   4        6.76        9.10      3.40 o
 -13   4   4       23.44       20.98      2.98 o
 -12   4   4        2.80        2.47      2.89 o
 -11   4   4       19.56       19.00      2.61 o
 -10   4   4       67.37       69.62      2.80 o
  -9   4   4      299.11      295.95      3.62 o
  -8   4   4       11.84       10.56      2.88 o
  -7   4   4      140.33      141.08      4.78 o
  -6   4   4      469.39      439.59      8.56 o
  -5   4   4      174.71      171.74      3.68 o
  -4   4   4      133.70      119.55      3.78 o
  -3   4   4      123.44       96.48      6.17 o
  -1   4   4      210.09      222.49      6.41 o
   0   4   4     2413.83     2497.15     28.47 o
   1   4   4     2807.88     2915.27     45.04 o
   2   4   4       57.06       53.01      3.06 o
   3   4   4      186.05      202.84      5.23 o
   4   4   4       41.58       38.09      2.70 o
   6   4   4       72.82       60.00      3.12 o
   7   4   4       71.76       66.42      2.78 o
   8   4   4      227.60      229.40      5.58 o
   9   4   4        1.49        2.75      3.16 o
  10   4   4        8.00        7.99      3.19 o
  11   4   4       34.07       26.67      2.74 o
  12   4   4        9.20        6.39      2.87 o
 -12   5   4        0.62        2.78      3.36 o
 -11   5   4       74.00       64.02      3.06 o
 -10   5   4       24.58       32.56      2.87 o
  -9   5   4       25.30       25.47      3.02 o
  -8   5   4       95.27       78.64      3.04 o
  -7   5   4       38.30       49.47      3.14 o
  -6   5   4       12.41       11.09      2.71 o
  -5   5   4        2.69        5.37      3.32 o
  -4   5   4       55.42       58.15      4.00 o
  -3   5   4        1.09        1.12      6.06 o
  -1   5   4      116.61      143.27      5.64 o
   0   5   4     1959.70     2123.78     13.97 o
   1   5   4     2217.41     2275.21     32.83 o
   2   5   4      555.82      619.66      5.22 o
   3   5   4        2.69        3.88      2.10 o
   4   5   4       32.40       27.42      2.66 o
   5   5   4      130.24      150.37      3.57 o
   6   5   4       80.44       74.62      4.39 o
   7   5   4      131.78      128.73      2.98 o
   8   5   4      423.21      389.85     14.45 o
   9   5   4       33.74       24.49      2.74 o
  10   5   4       19.80       21.53      2.96 o
  11   5   4       60.39       57.72      3.28 o
 -12   6   4       35.50       38.54      4.20 o
 -11   6   4        0.59        4.15      3.78 o
 -10   6   4      108.31      109.30      7.76 o
  -9   6   4       22.56       24.82      3.67 o
  -8   6   4        0.88        3.69      3.32 o
  -7   6   4       29.84       33.33      3.54 o
  -6   6   4        6.23        7.62      2.85 o
  -5   6   4        0.20        3.22      3.34 o
  -4   6   4      584.69      606.87     21.75 o
  -3   6   4       26.67       24.90      6.76 o
  -2   6   4       35.49       42.34      5.98 o
  -1   6   4      307.14      303.97      7.89 o
   0   6   4       74.70       73.94      5.21 o
   1   6   4       36.44       44.14      3.34 o
   2   6   4      346.83      304.73      5.75 o
   3   6   4        0.78        0.13      2.73 o
   4   6   4       15.04       17.54      2.64 o
   5   6   4       24.97       23.74      2.42 o
   6   6   4      193.53      231.83      3.98 o
   7   6   4       55.97       61.07      2.72 o
   8   6   4       86.26       83.07      3.08 o
   9   6   4       48.03       43.69      4.09 o
  10   6   4        9.27        8.79      2.50 o
  11   6   4        6.03        8.37      2.65 o
 -12   7   4        2.55        5.70      3.58 o
 -11   7   4        1.81        1.33      3.86 o
 -10   7   4       10.62        9.54      3.84 o
  -9   7   4        0.19       -0.95      3.51 o
  -8   7   4       81.09       78.93      3.90 o
  -7   7   4       67.10       68.44      3.70 o
  -6   7   4       34.42       36.99      3.44 o
  -5   7   4      175.24      173.91      5.61 o
  -4   7   4      256.71      237.00      5.67 o
  -3   7   4       37.06       38.36      9.26 o
  -2   7   4      267.60      232.39      5.35 o
  -1   7   4      132.85      125.16      5.27 o
   0   7   4        5.40        9.75      3.98 o
   1   7   4      127.42      134.13      4.93 o
   2   7   4        0.22       -0.40      3.27 o
   3   7   4      116.94      122.76      3.33 o
   4   7   4      112.34      119.54      6.52 o
   5   7   4       39.48       40.57      3.30 o
   6   7   4       49.26       53.11      3.06 o
   7   7   4       23.66       33.37      3.07 o
   8   7   4       39.17       40.03      2.86 o
   9   7   4        0.00        2.88      2.83 o
  10   7   4        1.48        0.35      2.90 o
  11   7   4       19.95       19.10      3.31 o
 -11   8   4        4.59        6.47      4.05 o
 -10   8   4       30.26       32.02      3.53 o
  -9   8   4       10.84       16.68      3.71 o
  -8   8   4       10.01       16.32      3.16 o
  -7   8   4       35.43       35.87      3.28 o
  -6   8   4       20.59       26.97      3.80 o
  -5   8   4       73.60       66.35      3.76 o
  -4   8   4       88.96       97.22      4.54 o
  -3   8   4      109.83      112.86     10.32 o
  -2   8   4      189.83      179.40      5.53 o
  -1   8   4       40.36       25.67      3.58 o
   0   8   4      198.75      186.61      5.02 o
   1   8   4      161.53      164.23      5.14 o
   2   8   4      268.26      263.05      6.52 o
   3   8   4        1.81        2.73      2.96 o
   4   8   4        8.56        7.14      2.43 o
   5   8   4       21.79       23.50      3.03 o
   6   8   4      123.24      127.58      3.45 o
   7   8   4      113.62      121.85      2.89 o
   8   8   4       20.10       20.47      2.64 o
   9   8   4        4.22        3.59      2.50 o
  10   8   4       48.59       56.93      3.65 o
 -11   9   4       27.05       23.19      3.93 o
 -10   9   4        7.18        9.44      4.29 o
  -9   9   4       23.40       18.94      3.49 o
  -8   9   4        6.42       13.30      3.71 o
  -7   9   4       40.28       41.14      3.34 o
  -6   9   4        0.90        1.31      3.49 o
  -5   9   4       52.55       55.88      3.69 o
  -4   9   4        0.11        2.56      3.65 o
  -3   9   4        5.94        9.56      4.65 o
  -2   9   4        0.25        2.30      4.33 o
  -1   9   4        6.19        7.09      3.27 o
   0   9   4        3.69        3.54      3.18 o
   1   9   4      100.05       91.75      4.24 o
   2   9   4       21.21       22.02      3.02 o
   3   9   4        3.63        2.75      2.99 o
   4   9   4        0.04        2.37      2.94 o
   5   9   4       37.99       42.48      3.58 o
   6   9   4        5.49        8.22      2.77 o
   7   9   4        0.54        0.99      2.59 o
   8   9   4        6.58        5.81      2.61 o
   9   9   4        6.80        9.78      3.03 o
  10   9   4       19.10       20.27      3.70 o
 -10  10   4       34.30       35.05      3.94 o
  -9  10   4       31.71       32.62      3.76 o
  -8  10   4        0.09       -0.20      3.93 o
  -7  10   4       55.08       51.29      6.31 o
  -6  10   4       50.39       57.45      3.46 o
  -5  10   4      118.79      121.93      6.73 o
  -4  10   4        4.63        4.92      3.68 o
  -3  10   4      336.13      308.11      5.03 o
  -2  10   4        0.54        1.06      4.48 o
  -1  10   4      357.51      341.85      6.12 o
   0  10   4        0.26        0.05      3.64 o
   1  10   4      138.07      134.71      6.57 o
   2  10   4       61.99       75.04      4.74 o
   3  10   4        0.84        3.46      2.99 o
   4  10   4       10.56       16.71      3.58 o
   5  10   4       33.93       35.66      2.96 o
   6  10   4       36.80       36.50      3.35 o
   7  10   4        0.44        3.55      3.21 o
   8  10   4        0.87        1.25      3.38 o
   9  10   4        0.00       -0.12      3.02 o
  -9  11   4        0.46        2.85      3.65 o
  -8  11   4        0.03        3.46      4.02 o
  -7  11   4        9.80        9.69      4.11 o
  -6  11   4      282.31      262.60      8.00 o
  -5  11   4       31.62       36.44      4.85 o
  -4  11   4        4.22        5.07      2.78 o
  -3  11   4       92.94       98.39      3.60 o
  -2  11   4      667.26      638.83      7.13 o
  -1  11   4       68.48       66.56      4.56 o
   0  11   4        1.64        0.28      3.88 o
   1  11   4       54.83       45.64      4.17 o
   2  11   4       99.74      115.71      5.03 o
   3  11   4       46.05       47.59      6.59 o
   4  11   4        2.40        6.14      3.67 o
   5  11   4       40.05       36.41      3.11 o
   6  11   4        0.72        2.40      3.74 o
   7  11   4       24.16       29.27      3.59 o
   8  11   4       21.10       22.99      4.26 o
  -8  12   4        4.25        7.22      4.85 o
  -7  12   4        5.30        6.20      4.32 o
  -6  12   4        0.63        3.20      5.04 o
  -5  12   4        3.57        7.54      4.07 o
  -4  12   4        2.92        3.27      3.43 o
  -3  12   4        2.06       -0.45      2.80 o
  -2  12   4        2.84        2.60      4.44 o
  -1  12   4        0.31        1.82      4.10 o
   0  12   4       20.50       26.88      4.21 o
   1  12   4        0.07        1.75      3.25 o
   2  12   4        2.72        2.65      3.91 o
   3  12   4        1.83        3.10      4.47 o
   4  12   4        8.67        7.43      4.62 o
   5  12   4        8.38       13.17      4.00 o
   6  12   4       22.02       22.84      4.20 o
   7  12   4        9.86        9.68      3.60 o
  -7  13   4       17.47       17.44      5.58 o
  -6  13   4        0.48        1.21      3.73 o
  -5  13   4       15.20       14.20      3.60 o
  -4  13   4       10.07       10.24      3.10 o
  -3  13   4        0.13        2.34      2.96 o
  -2  13   4       15.15       19.18      3.79 o
  -1  13   4        7.47        7.33      4.75 o
   0  13   4        0.07        0.77      3.92 o
   1  13   4       19.23       13.99      4.13 o
   2  13   4        3.06        3.70      4.19 o
   3  13   4       40.71       45.62      4.25 o
   4  13   4       71.50       63.73      4.61 o
   5  13   4       23.13       20.75      4.24 o
   6  13   4        0.64        1.69      3.59 o
  -5  14   4        9.91       12.34      3.83 o
  -4  14   4        0.91        1.29      4.30 o
  -3  14   4        2.14        1.28      3.18 o
  -2  14   4       10.12       13.66      3.69 o
  -1  14   4       14.11       19.01      4.83 o
   0  14   4        0.10        0.11      4.57 o
   1  14   4        2.52        6.31      4.54 o
   2  14   4        0.38        2.04      4.16 o
   3  14   4        1.39        0.95      3.61 o
   4  14   4        3.45        4.30      4.29 o
 -13   1   5        0.02        1.14      3.10 o
 -12   1   5       26.43       29.77      2.60 o
 -11   1   5       40.03       41.06      3.23 o
 -10   1   5        0.13        1.88      2.42 o
  -9   1   5       70.01       71.51      2.66 o
  -8   1   5      171.79      191.78      5.30 o
  -7   1   5       26.88       20.30      2.28 o
  -6   1   5      153.40      159.93      3.82 o
  -5   1   5     3036.16     3191.68     38.54 o
  -4   1   5      198.70      206.70      4.80 o
  -3   1   5        0.87        6.95      5.74 o
  -1   1   5      861.80      885.61     10.19 o
   0   1   5     2074.58     2006.87     26.82 o
   1   1   5      368.74      377.20      4.80 o
   2   1   5       45.06       56.87      2.93 o
   4   1   5      414.43      413.71      6.23 o
   5   1   5      401.26      399.89      7.62 o
   6   1   5        9.02        7.83      2.55 o
   7   1   5        4.12       11.16      2.65 o
   8   1   5        0.38        2.95      2.29 o
   9   1   5       34.01       27.60      2.75 o
  10   1   5        3.74        6.48      2.50 o
  11   1   5        0.40        3.08      2.62 o
  12   1   5        2.81        1.48      2.79 o
 -13   2   5       10.41       10.29      2.69 o
 -12   2   5        1.68        6.01      3.21 o
 -11   2   5       46.19       50.45      2.78 o
 -10   2   5        0.86        1.12      2.44 o
  -9   2   5      107.44      105.15      3.03 o
  -8   2   5       66.81       72.48      2.86 o
  -7   2   5        1.54        2.31      2.47 o
  -6   2   5      183.48      163.45      3.40 o
  -5   2   5      153.27      155.46      4.06 o
  -4   2   5      797.31      844.33     14.13 o
  -3   2   5       35.46       36.89      6.30 o
  -2   2   5      128.89      108.13      9.60 o
  -1   2   5     1400.27     1228.40     11.01 o
   0   2   5      252.82      199.12      4.42 o
   1   2   5      283.68      310.63      4.49 o
   2   2   5        2.32        1.50      2.59 o
   3   2   5      973.95     1000.41     10.87 o
   4   2   5      722.06      732.67      5.63 o
   5   2   5        2.93        2.71      2.27 o
   6   2   5      124.74      120.60      2.85 o
   7   2   5      171.42      168.44      3.08 o
   8   2   5        2.75        5.70      2.50 o
   9   2   5      121.77      130.50      5.93 o
  10   2   5       13.01       12.56      2.31 o
  11   2   5       25.80       25.91      3.32 o
  12   2   5       21.47       18.78      2.54 o
 -13   3   5        1.13        4.40      2.63 o
 -12   3   5       74.86       68.79      3.35 o
 -11   3   5      134.81      151.60      3.71 o
 -10   3   5        4.86        5.87      2.56 o
  -9   3   5       30.51       33.80      2.56 o
  -8   3   5      107.70       98.19      3.17 o
  -7   3   5      200.66      198.23      4.93 o
  -6   3   5       76.47       71.61      3.55 o
  -5   3   5       66.55       71.46      3.14 o
  -4   3   5       62.11       52.82      3.71 o
  -3   3   5      664.18      672.70     15.22 o
  -2   3   5     1203.58     1114.81     16.98 o
  -1   3   5      609.02      586.06     14.76 o
   0   3   5        0.52        1.57      2.66 o
   1   3   5      265.35      299.59      4.37 o
   3   3   5     1169.80     1224.51     18.76 o
   4   3   5      907.90      915.20     11.83 o
   5   3   5       25.08       25.51      2.57 o
   6   3   5      121.73      120.88      3.26 o
   7   3   5      187.41      175.61      3.51 o
   8   3   5      101.75      104.67      3.16 o
   9   3   5       45.02       56.19      3.01 o
  10   3   5       13.28       11.29      2.82 o
  11   3   5        2.71        4.80      3.21 o
  12   3   5        5.39        6.48      2.52 o
 -13   4   5       14.41       14.89      3.61 o
 -12   4   5        0.06       -1.59      3.31 o
 -11   4   5       22.28       18.54      3.26 o
 -10   4   5      186.89      176.32      5.05 o
  -9   4   5       45.61       46.14      3.59 o
  -8   4   5       25.98       19.29      2.93 o
  -7   4   5       49.08       50.54      3.60 o
  -6   4   5       10.07       19.20      2.94 o
  -4   4   5      977.77      956.51     14.34 o
  -3   4   5      200.60      180.50     12.01 o
  -2   4   5     1612.62     1738.58     14.23 o
   0   4   5      141.00      132.77      3.41 o
   1   4   5     1468.52     1366.48     20.13 o
   2   4   5     1193.21     1215.52     15.60 o
   3   4   5      133.05      145.29      3.62 o
   4   4   5       14.91       12.31      2.19 o
   5   4   5      159.67      196.30      3.54 o
   6   4   5      921.27      867.25     14.63 o
   7   4   5        6.18        7.93      2.23 o
   8   4   5        9.40       14.40      2.73 o
   9   4   5        0.21        6.43      4.05 o
  10   4   5       42.01       38.84      2.77 o
  11   4   5       23.27       26.09      2.96 o
 -12   5   5       12.82        9.47      3.46 o
 -11   5   5        0.34        4.54      3.67 o
 -10   5   5        7.71        8.19      3.58 o
  -9   5   5       46.72       43.40      3.15 o
  -8   5   5       85.30       81.96      3.25 o
  -7   5   5      177.17      174.16      4.81 o
  -6   5   5        7.04       11.85      3.51 o
  -5   5   5       12.48       13.44      3.49 o
  -4   5   5        0.88        0.23      2.95 o
  -3   5   5       44.27       37.02     13.48 o
  -2   5   5      599.52      574.71      8.23 o
  -1   5   5      410.41      367.07      8.06 o
   0   5   5      235.19      209.19      4.45 o
   1   5   5       41.44       31.51      2.56 o
   2   5   5       28.88       27.32      2.90 o
   3   5   5        5.91        2.32      2.41 o
   4   5   5      199.23      202.49      5.37 o
   5   5   5       40.63       45.48      3.14 o
   6   5   5      121.24      122.67      3.32 o
   7   5   5       38.64       35.44      2.87 o
   8   5   5      139.38      135.54      3.72 o
   9   5   5       82.49       84.46      4.63 o
  10   5   5        0.35        2.00      2.91 o
  11   5   5        2.86        1.61      2.87 o
 -12   6   5       12.55       14.68      3.26 o
 -11   6   5       24.93       19.97      3.44 o
 -10   6   5        4.37        6.94      3.14 o
  -9   6   5      215.33      219.61      7.22 o
  -8   6   5      150.61      158.08      5.16 o
  -7   6   5       46.87       48.60      3.59 o
  -6   6   5        3.80        4.51      3.50 o
  -5   6   5      157.24      163.09      5.31 o
  -4   6   5      842.72      912.28     19.93 o
  -2   6   5       14.87       26.28      4.53 o
  -1   6   5      295.19      270.69      7.74 o
   0   6   5      628.08      576.03      8.29 o
   1   6   5       91.12       74.95      3.06 o
   3   6   5      386.91      427.81      5.76 o
   4   6   5       97.09      107.68      3.38 o
   5   6   5      160.30      148.51      5.90 o
   6   6   5      122.90      140.05      3.00 o
   7   6   5       16.30       17.13      2.49 o
   8   6   5       49.18       48.37      2.72 o
   9   6   5        0.29        4.06      2.60 o
  10   6   5        0.43        3.82      3.03 o
  11   6   5        0.14        0.03      3.15 o
 -12   7   5        7.68        9.58      3.62 o
 -11   7   5       11.92       14.86      3.36 o
 -10   7   5       14.21       14.78      3.24 o
  -9   7   5       14.29       16.91      4.30 o
  -8   7   5      194.54      204.63      5.31 o
  -7   7   5       36.75       34.32      3.61 o
  -6   7   5       81.06       95.44      3.77 o
  -5   7   5       91.89      103.75      4.45 o
  -4   7   5       23.39       24.76      3.68 o
  -3   7   5      734.61      804.64      9.09 o
  -2   7   5      801.65      819.74      9.38 o
  -1   7   5       31.43       29.10      4.36 o
   0   7   5      103.35       99.69      5.45 o
   1   7   5      281.61      288.28      4.83 o
   2   7   5        0.14        2.31      2.98 o
   3   7   5       43.09       42.71      2.81 o
   4   7   5      322.76      383.23      6.33 o
   5   7   5       31.40       32.10      3.19 o
   6   7   5      141.76      130.24      6.79 o
   7   7   5       77.63       88.08      3.26 o
   8   7   5       14.96       14.40      2.44 o
   9   7   5        5.17        7.83      3.28 o
  10   7   5        0.00       -1.05      2.95 o
 -11   8   5       30.26       28.68      3.82 o
 -10   8   5       55.56       55.04      3.63 o
  -9   8   5       28.04       25.39      3.33 o
  -8   8   5       20.25       18.63      3.15 o
  -7   8   5       12.61       10.69      3.12 o
  -6   8   5       79.62       88.55      4.46 o
  -5   8   5        2.75        5.82      4.07 o
  -4   8   5       20.21       29.03      5.34 o
  -3   8   5      290.26      309.68      7.86 o
  -2   8   5        5.71        8.75      4.44 o
  -1   8   5      254.86      249.28      7.60 o
   0   8   5       43.65       47.28      4.52 o
   1   8   5      151.19      152.19      5.65 o
   2   8   5      133.37      153.39      4.29 o
   3   8   5       13.13       14.89      3.08 o
   4   8   5       11.13       13.57      2.84 o
   5   8   5      283.50      302.72      8.26 o
   6   8   5      142.21      132.10      6.85 o
   7   8   5        1.94        4.77      2.68 o
   8   8   5        5.32        5.61      2.85 o
   9   8   5       47.42       45.99      3.66 o
  10   8   5        2.54       -2.83      3.21 o
 -10   9   5        0.89        3.02      4.08 o
  -9   9   5       20.13       20.64      4.09 o
  -8   9   5       33.83       39.36      3.52 o
  -7   9   5        0.43        2.87      3.25 o
  -6   9   5        0.23        4.47      3.96 o
  -5   9   5       15.58       16.11      3.87 o
  -4   9   5       91.96       89.46      6.44 o
  -3   9   5        8.48        9.89      4.49 o
  -2   9   5      146.40      146.43      7.24 o
  -1   9   5       11.75       13.38      4.36 o
   0   9   5      116.20      127.02      5.02 o
   1   9   5        8.62       11.12      3.90 o
   2   9   5       12.33       17.55      3.54 o
   3   9   5       22.39       25.02      3.22 o
   4   9   5       74.48       77.92      3.42 o
   5   9   5      133.46      139.35      3.07 o
   6   9   5       35.06       41.63      3.02 o
   7   9   5        0.54        3.63      2.47 o
   8   9   5       14.46       15.84      2.99 o
   9   9   5        9.18        7.03      3.49 o
 -10  10   5        1.70        3.63      4.20 o
  -9  10   5       15.55       15.57      4.33 o
  -8  10   5       17.85       15.09      3.71 o
  -7  10   5       86.43       89.20      4.58 o
  -6  10   5       23.15       20.86      3.58 o
  -5  10   5       88.74       97.84      8.18 o
  -4  10   5        1.98        4.01      3.40 o
  -3  10   5        8.22        5.60      6.15 o
  -2  10   5      466.34      492.35      8.99 o
  -1  10   5      146.82      151.90      5.04 o
   0  10   5        8.20       13.73      3.50 o
   1  10   5      128.72      121.95      4.25 o
   2  10   5       72.77       76.51      4.23 o
   3  10   5        0.91        2.08      2.92 o
   4  10   5        2.09        4.00      3.43 o
   5  10   5       40.42       40.15      3.40 o
   6  10   5       19.40       19.96      3.33 o
   7  10   5        3.82       -0.18      3.86 o
   8  10   5        1.64        4.28      2.58 o
   9  10   5        4.40        4.93      2.79 o
  -9  11   5        8.71        9.21      4.34 o
  -8  11   5        0.25        2.92      3.70 o
  -7  11   5        0.45        1.21      4.46 o
  -6  11   5       12.07       11.79      4.01 o
  -5  11   5      117.85      117.60      4.64 o
  -4  11   5        1.20       -1.30      3.95 o
  -3  11   5      146.42      162.65      7.14 o
  -2  11   5       42.69       39.93      4.85 o
  -1  11   5        4.00        4.60      3.62 o
   0  11   5       45.00       44.86      4.50 o
   1  11   5        1.36       -0.11      3.15 o
   2  11   5       12.90        8.05      3.45 o
   3  11   5        5.05        8.32      4.42 o
   4  11   5       39.57       39.95      3.06 o
   5  11   5        2.16        5.41      3.69 o
   6  11   5        8.24        7.24      2.76 o
   7  11   5        0.48        4.39      3.56 o
   8  11   5        6.86        6.55      4.11 o
  -8  12   5       19.91       21.38      5.12 o
  -7  12   5       37.45       39.10      5.91 o
  -6  12   5       17.67       16.07      3.74 o
  -5  12   5       30.40       36.35      3.94 o
  -4  12   5       14.20       11.04      3.30 o
  -3  12   5        4.64        7.47      3.64 o
  -2  12   5        0.19        2.31      6.27 o
  -1  12   5       14.90       11.95      3.99 o
   0  12   5       51.02       42.76      4.90 o
   1  12   5        0.60        3.24      4.24 o
   2  12   5        9.79        9.56      3.44 o
   3  12   5       12.81       15.83      5.21 o
   4  12   5       39.38       37.66      3.58 o
   5  12   5       13.27       13.17      3.58 o
   6  12   5        0.18        5.65      3.46 o
   7  12   5       25.42       27.36      4.35 o
  -6  13   5       59.20       54.33      3.95 o
  -5  13   5       33.31       30.09      4.90 o
  -4  13   5        0.12       -1.89      3.88 o
  -3  13   5        3.44        6.44      4.67 o
  -2  13   5        0.00        0.58      6.59 o
  -1  13   5        4.02        5.48      5.50 o
   0  13   5       10.57        8.63      3.70 o
   1  13   5       20.41       14.98      3.73 o
   2  13   5        0.96        3.26      3.97 o
   3  13   5        2.19        2.33      3.90 o
   4  13   5        4.76        5.74      4.98 o
   5  13   5        1.62        1.59      4.98 o
  -4  14   5        3.53        4.26      4.17 o
  -3  14   5        0.64        2.70      4.73 o
  -2  14   5        2.57        1.18      4.71 o
  -1  14   5        0.01       -5.26      6.65 o
   0  14   5       19.29       22.02      5.31 o
   1  14   5       43.05       42.39      5.08 o
   2  14   5        2.04        3.84      4.49 o
   3  14   5        4.67        1.67      4.33 o
 -13   0   6       40.66       40.07      4.53 o
 -12   0   6        7.72        9.09      3.75 o
 -11   0   6       26.59       27.44      4.46 o
 -10   0   6        8.68        6.82      4.24 o
  -9   0   6      263.35      303.04     14.77 o
  -8   0   6      948.01      941.60     11.17 o
  -7   0   6        6.93        6.63      5.71 o
  -6   0   6       91.84       84.45      4.97 o
  -5   0   6      675.16      814.53     11.05 o
  -4   0   6     6146.20     6215.57     27.59 o
  -2   0   6      517.51      474.82      9.40 o
  -1   0   6      738.45      670.78     14.68 o
   0   0   6      739.39      652.86      7.62 o
   1   0   6     2076.66     2070.91     34.85 o
   2   0   6     1878.43     1833.27     10.88 o
   4   0   6     3246.39     3245.53     56.94 o
   5   0   6        5.63        4.48      2.86 o
   6   0   6        2.00        4.51      3.39 o
   7   0   6       33.33       38.02      3.51 o
   8   0   6       33.90       31.44      3.16 o
   9   0   6        1.55       -0.07      3.49 o
  10   0   6       93.22       89.16      3.56 o
  11   0   6        1.80       -2.95      3.74 o
  12   0   6        0.06        0.77      3.97 o
 -13   1   6        6.16        6.99      3.16 o
 -12   1   6       37.11       32.31      3.02 o
 -11   1   6        8.83       10.14      2.57 o
 -10   1   6        3.56        4.43      2.48 o
  -9   1   6        3.97        8.35      2.65 o
  -8   1   6      146.39      145.66      4.31 o
  -7   1   6      748.28      774.94     14.14 o
  -6   1   6       11.10       12.66      4.03 o
  -5   1   6      837.51      779.58     16.67 o
  -4   1   6     1282.29     1355.60      9.80 o
  -3   1   6      769.09      816.04     12.42 o
  -2   1   6      589.03      698.69     13.60 o
  -1   1   6      160.80      151.53      4.19 o
   0   1   6     4104.62     3920.61     33.61 o
   1   1   6       13.95       21.98      2.83 o
   2   1   6      264.16      224.99      3.63 o
   3   1   6      372.96      348.27      4.18 o
   4   1   6      799.10      768.22      6.19 o
   5   1   6      115.34      116.95      3.19 o
   6   1   6       11.41        9.12      2.63 o
   7   1   6        0.20        2.35      2.33 o
   8   1   6       81.87       77.75      2.92 o
   9   1   6      337.51      332.15      8.19 o
  10   1   6        0.62        3.39      2.40 o
  11   1   6        4.28        5.60      2.70 o
  12   1   6        5.71        6.36      2.90 o
 -13   2   6        1.40        4.98      2.62 o
 -12   2   6       11.96       11.90      2.85 o
 -11   2   6        6.68        5.70      2.77 o
 -10   2   6        0.25        4.24      2.62 o
  -9   2   6       15.45       16.31      2.89 o
  -8   2   6       49.04       56.22      3.56 o
  -7   2   6        3.52        5.19      2.91 o
  -6   2   6       30.10       22.60      2.92 o
  -5   2   6       48.84       38.35      3.66 o
  -4   2   6       11.54       16.24      4.06 o
  -3   2   6       41.40       43.98      6.13 o
  -2   2   6       88.01       97.66      5.36 o
  -1   2   6     1182.53     1324.81      9.79 o
   0   2   6      121.36      146.62      3.50 o
   1   2   6     1363.83     1255.14     17.36 o
   3   2   6      263.60      332.95      7.94 o
   4   2   6       51.49       62.00      2.77 o
   5   2   6        6.38        8.66      2.50 o
   6   2   6      121.26      110.62      3.05 o
   7   2   6       33.84       33.14      2.97 o
   8   2   6      173.96      177.95      7.01 o
   9   2   6        0.31        3.08      2.74 o
  10   2   6       66.71       66.35      4.96 o
  11   2   6        4.31        8.31      2.35 o
 -13   3   6        5.61        8.06      3.59 o
 -12   3   6       15.74       16.37      3.97 o
 -11   3   6        0.28       -1.00      2.83 o
 -10   3   6        2.97        1.42      3.12 o
  -9   3   6        9.29       11.54      2.68 o
  -8   3   6        0.27       -0.32      2.61 o
  -7   3   6      117.26      111.33      5.02 o
  -6   3   6      474.59      513.14     12.19 o
  -5   3   6      379.22      470.08     11.58 o
  -4   3   6      147.39      161.17      5.07 o
  -3   3   6     2268.41     2425.08     26.02 o
  -2   3   6     2889.82     2905.09     71.42 o
  -1   3   6      269.67      275.50      6.45 o
   0   3   6       42.03       49.16      3.29 o
   1   3   6       41.90       52.10      3.17 o
   2   3   6     2004.38     1843.26     24.59 o
   3   3   6      852.64      814.51      9.54 o
   4   3   6       19.92       14.74      2.16 o
   5   3   6      181.03      183.92      4.53 o
   6   3   6       10.41       14.46      2.75 o
   7   3   6       38.62       40.14      2.43 o
   8   3   6        0.31        2.16      2.39 o
   9   3   6       75.25       77.52      2.83 o
  10   3   6        4.95        8.60      2.61 o
  11   3   6        0.05        1.99      2.51 o
 -12   4   6        0.05        1.99      3.38 o
 -11   4   6       28.77       28.17      3.04 o
 -10   4   6       31.35       33.38      4.74 o
  -9   4   6        0.25        2.36      3.00 o
  -8   4   6        0.74        1.23      2.95 o
  -7   4   6       10.33        6.92      2.96 o
  -6   4   6       79.77       79.41      3.74 o
  -5   4   6       19.42       26.64      4.07 o
  -4   4   6     1481.20     1504.50     20.89 o
  -3   4   6       37.44       38.63      6.64 o
  -2   4   6      389.63      414.50     10.89 o
  -1   4   6       86.54      103.64      5.70 o
   0   4   6       14.87       20.76      3.25 o
   1   4   6     1019.07     1054.08     12.28 o
   2   4   6        0.35        5.24      2.24 o
   3   4   6        8.38        8.90      2.76 o
   4   4   6       20.88       19.04      2.41 o
   5   4   6      353.51      343.25      6.68 o
   6   4   6       77.81       69.38      2.66 o
   7   4   6       65.74       70.75      4.51 o
   8   4   6      152.86      152.50      5.41 o
   9   4   6        6.56        7.55      2.60 o
  10   4   6        0.00        3.12      2.91 o
  11   4   6        9.57        7.39      2.82 o
 -12   5   6       52.46       50.29      3.67 o
 -11   5   6        7.35        8.81      3.30 o
 -10   5   6        2.48        4.76      2.85 o
  -9   5   6       77.66       69.80      3.38 o
  -8   5   6      324.04      327.62      9.13 o
  -7   5   6       15.16       17.84      3.42 o
  -6   5   6        0.70        2.47      3.48 o
  -5   5   6      516.62      557.49     16.33 o
  -4   5   6      222.02      229.84     12.75 o
  -2   5   6      592.63      669.35      8.41 o
  -1   5   6      495.86      571.64      9.12 o
   0   5   6      766.99      956.90     23.65 o
   1   5   6        3.29        1.25      2.35 o
   2   5   6        2.90        4.03      2.45 o
   3   5   6       42.73       43.60      2.77 o
   4   5   6      479.85      504.81     12.76 o
   5   5   6        0.03        1.54      2.59 o
   6   5   6      248.50      247.21      4.11 o
   7   5   6        0.45        2.13      2.41 o
   8   5   6       58.42       53.91      2.98 o
   9   5   6        0.88        1.15      2.57 o
  10   5   6        0.52        1.23      2.82 o
  11   5   6       10.71       11.33      3.21 o
 -12   6   6        3.37        2.08      3.52 o
 -11   6   6       10.08       11.02      3.32 o
 -10   6   6        8.89        8.81      3.28 o
  -9   6   6       10.62       11.60      3.06 o
  -8   6   6        3.34        2.37      3.07 o
  -7   6   6       74.30       80.76      3.74 o
  -6   6   6      197.06      196.44      4.96 o
  -5   6   6        5.89        2.84      3.21 o
  -4   6   6      139.16      110.20     14.61 o
  -3   6   6       18.82       23.01      5.77 o
  -2   6   6      394.61      399.30      7.86 o
  -1   6   6      522.84      532.19      9.00 o
   0   6   6       15.60       18.51      3.80 o
   1   6   6       28.90       40.69      3.41 o
   2   6   6        6.71        9.53      2.70 o
   3   6   6       15.38       16.90      2.72 o
   4   6   6        1.33       -0.61      2.71 o
   5   6   6       72.55       76.17      2.63 o
   6   6   6       50.69       51.90      4.06 o
   7   6   6       56.56       56.86      3.01 o
   8   6   6        5.63        3.84      2.36 o
   9   6   6        9.75       11.42      2.72 o
  10   6   6       12.05        7.04      3.11 o
 -11   7   6       65.96       57.45      4.30 o
 -10   7   6       35.77       37.79      3.97 o
  -9   7   6       32.96       31.75      3.25 o
  -8   7   6       82.08       74.45      3.73 o
  -7   7   6      122.96      116.75      4.41 o
  -6   7   6       72.92       65.73      3.34 o
  -5   7   6       87.88       99.27      3.98 o
  -3   7   6        4.22       15.17      5.86 o
  -2   7   6       20.59       16.52      4.34 o
  -1   7   6       87.80       73.58      6.49 o
   0   7   6       21.44       20.13      5.16 o
   1   7   6      130.91      125.12      3.77 o
   2   7   6      134.92      137.52      3.42 o
   3   7   6      282.90      298.88      4.81 o
   4   7   6      420.95      382.26      8.43 o
   5   7   6       81.03       90.56      3.10 o
   6   7   6        7.44        8.78      3.07 o
   7   7   6      289.25      303.79      6.09 o
   8   7   6       39.30       38.37      2.79 o
   9   7   6        2.50        3.17      2.95 o
  10   7   6        0.02        1.73      3.16 o
 -11   8   6        2.60        3.32      3.51 o
 -10   8   6       24.28       22.40      3.81 o
  -9   8   6        6.96        8.60      3.63 o
  -8   8   6        0.14        4.53      3.76 o
  -7   8   6       15.90       20.21      4.11 o
  -6   8   6       10.29        9.43      3.50 o
  -5   8   6       72.95       78.15      4.26 o
  -4   8   6       39.20       45.48      4.51 o
  -3   8   6        1.48        8.34      6.22 o
  -2   8   6      206.56      212.18      7.57 o
  -1   8   6       98.41      103.47      6.92 o
   0   8   6      146.42      160.59      4.79 o
   1   8   6       82.93       90.29      5.31 o
   2   8   6      104.00      102.36      3.73 o
   3   8   6      369.80      395.53     11.25 o
   4   8   6      118.58      108.84      2.98 o
   5   8   6       33.28       38.54      3.16 o
   6   8   6       73.76       73.57      2.91 o
   7   8   6       52.91       54.53      2.48 o
   8   8   6        1.98        4.13      2.46 o
   9   8   6        0.43        1.00      2.71 o
 -10   9   6        7.79        8.03      4.14 o
  -9   9   6       23.74       23.57      3.55 o
  -8   9   6       16.80       13.85      4.35 o
  -7   9   6        0.21        3.44      4.06 o
  -6   9   6      113.45      114.87      4.30 o
  -5   9   6      297.10      271.97      7.43 o
  -4   9   6       19.89       16.00      7.06 o
  -3   9   6       54.08       75.09      6.58 o
  -2   9   6     1124.71     1127.47     11.36 o
  -1   9   6      170.11      148.93      5.76 o
   0   9   6       58.89       52.20      4.17 o
   1   9   6       38.92       34.01      3.99 o
   2   9   6      106.93       99.26      3.35 o
   3   9   6       46.60       55.53      3.30 o
   4   9   6       16.98       14.19      3.01 o
   5   9   6        8.97        4.06      2.87 o
   6   9   6        0.35        1.48      2.64 o
   7   9   6        2.47        5.36      2.81 o
   8   9   6        0.55        3.26      3.00 o
   9   9   6        3.98        6.34      2.99 o
  -9  10   6        0.91        0.44      3.48 o
  -8  10   6        3.88        3.92      4.33 o
  -7  10   6      212.71      204.89      5.62 o
  -6  10   6        7.89        9.27      5.55 o
  -5  10   6       10.44       13.50      4.63 o
  -4  10   6       84.42       68.53      4.07 o
  -3  10   6      704.33      679.87      8.61 o
  -2  10   6       13.72       18.91      6.10 o
  -1  10   6      141.36      164.22      7.02 o
   0  10   6       47.68       53.15      4.15 o
   1  10   6       78.13       67.44      3.94 o
   2  10   6       67.66       76.97      5.29 o
   3  10   6        3.74        8.46      3.24 o
   4  10   6        5.58       11.04      3.63 o
   5  10   6        9.68       13.49      3.74 o
   6  10   6        0.02       -3.03      3.79 o
   7  10   6        2.87        5.74      3.39 o
   8  10   6        0.32       -0.91      2.97 o
  -9  11   6       27.01       26.61      4.15 o
  -8  11   6       50.85       53.92      4.42 o
  -7  11   6        1.92        4.17      5.68 o
  -6  11   6       15.24       18.25      6.66 o
  -5  11   6       63.50       63.02      4.04 o
  -4  11   6        0.49        7.12      3.55 o
  -3  11   6       12.82       15.07      6.22 o
  -2  11   6        0.06        8.70      6.00 o
  -1  11   6        1.90        1.59      6.39 o
   0  11   6       35.77       29.85      5.38 o
   1  11   6       84.80       76.02      3.95 o
   2  11   6        0.59        1.23      4.34 o
   3  11   6       26.71       24.74      4.67 o
   4  11   6       75.23       88.84      4.42 o
   5  11   6       31.47       27.11      3.48 o
   6  11   6        0.00        3.39      3.89 o
   7  11   6       24.71       29.48      3.74 o
  -7  12   6        9.95       12.40      5.07 o
  -6  12   6       61.60       60.77      5.14 o
  -5  12   6      102.79       99.24      4.91 o
  -4  12   6        8.12        9.97      3.72 o
  -3  12   6        3.31        0.56      6.49 o
  -2  12   6        0.96       -0.73      4.58 o
  -1  12   6       19.20       30.36      6.44 o
   0  12   6       31.63       26.31      6.71 o
   1  12   6       44.93       48.21      4.10 o
   2  12   6       55.81       53.07      4.42 o
   3  12   6        1.11        9.88      4.75 o
   4  12   6        9.26       11.64      4.22 o
   5  12   6       13.45       15.38      3.16 o
   6  12   6       35.64       49.98      4.38 o
  -6  13   6        5.09        5.86      4.18 o
  -5  13   6       10.60        6.91      4.20 o
  -4  13   6        3.35        0.99      4.87 o
  -3  13   6        3.68        5.65      4.59 o
  -2  13   6        8.71       14.33      4.95 o
  -1  13   6        2.27        8.80      6.53 o
   0  13   6        4.67        6.49      4.95 o
   1  13   6        0.02        1.60      4.86 o
   2  13   6        2.45        5.35      4.52 o
   3  13   6        0.14        2.19      4.06 o
   4  13   6        5.43        7.17      4.35 o
   5  13   6        0.49        0.32      3.67 o
  -4  14   6       16.87       15.10      4.29 o
  -3  14   6        5.33        5.39      5.10 o
  -2  14   6        7.31        9.40      7.23 o
  -1  14   6       30.20       36.97      7.59 o
   0  14   6       13.11       14.74      4.92 o
   1  14   6        0.90        2.19      5.36 o
   2  14   6        6.83        5.91      4.10 o
 -13   1   7        5.63        8.15      3.53 o
 -12   1   7        5.43        4.40      2.94 o
 -11   1   7        5.54        8.85      3.09 o
 -10   1   7        0.02        2.20      3.44 o
  -9   1   7       15.82       18.55      3.47 o
  -8   1   7       39.87       43.32      3.64 o
  -7   1   7        0.57        4.25      3.98 o
  -6   1   7      939.99      998.23     12.49 o
  -5   1   7      640.81      661.00      6.82 o
  -4   1   7      161.37      162.14      5.07 o
  -3   1   7     2117.52     2300.92     19.43 o
  -2   1   7        0.27        4.42      4.11 o
  -1   1   7     1080.38     1113.48      9.81 o
   0   1   7        4.58        7.51      2.84 o
   1   1   7      363.97      375.75      4.22 o
   2   1   7      393.65      450.99      6.23 o
   3   1   7      169.69      186.23      3.41 o
   4   1   7        8.95       15.37      2.88 o
   5   1   7        3.54        2.62      2.31 o
   6   1   7       48.70       55.47      2.86 o
   7   1   7       48.82       48.31      2.76 o
   8   1   7       15.22       12.58      2.55 o
   9   1   7        0.92       -0.20      2.50 o
  10   1   7        9.92       17.06      2.93 o
  11   1   7       25.00       20.74      2.78 o
 -13   2   7        8.13       10.13      3.20 o
 -12   2   7        6.48       10.86      3.14 o
 -11   2   7        5.58        4.23      3.64 o
 -10   2   7       20.24       22.85      3.65 o
  -9   2   7        0.76        4.50      3.32 o
  -8   2   7       15.66       10.85      3.41 o
  -7   2   7       17.78       18.18      4.35 o
  -6   2   7      101.30      119.05      4.68 o
  -5   2   7      270.09      296.65      5.07 o
  -4   2   7      206.81      199.00      7.69 o
  -3   2   7     1915.58     2010.06     45.11 o
  -2   2   7      191.56      218.87      5.63 o
  -1   2   7      225.61      220.37      6.94 o
   0   2   7     1422.72     1384.76      7.15 o
   1   2   7      854.65      837.72      6.69 o
   2   2   7      395.10      383.95      4.46 o
   3   2   7        0.55        2.83      2.57 o
   4   2   7      187.09      199.98      3.33 o
   5   2   7        0.10        1.83      2.11 o
   6   2   7      180.47      184.93      3.09 o
   7   2   7       16.14       20.81      2.94 o
   8   2   7        3.15        2.35      2.14 o
   9   2   7        0.73       -0.02      2.34 o
  10   2   7        2.50        3.25      2.97 o
  11   2   7        0.37        0.62      2.55 o
 -13   3   7        4.95        7.20      3.70 o
 -12   3   7       23.53       23.44      3.99 o
 -11   3   7      107.56      116.26      3.76 o
 -10   3   7       23.50       24.66      3.16 o
  -9   3   7        3.16        8.17      3.00 o
  -8   3   7       48.05       59.70      3.29 o
  -7   3   7      118.81      127.05      4.32 o
  -6   3   7      266.56      215.58     10.44 o
  -5   3   7      499.57      453.98     13.91 o
  -4   3   7      152.04      128.89      8.51 o
  -3   3   7      269.70      267.21      6.62 o
  -2   3   7       58.94       59.31      4.85 o
  -1   3   7      461.56      426.63      6.21 o
   0   3   7      164.27      133.14      3.10 o
   1   3   7        7.23       10.80      2.38 o
   2   3   7      102.37      101.39      2.99 o
   3   3   7      121.00      110.11      3.30 o
   4   3   7       31.45       28.25      2.44 o
   5   3   7       22.10       18.43      2.45 o
   6   3   7       60.31       70.24      4.75 o
   7   3   7       92.31       88.47      3.98 o
   8   3   7        5.60        5.43      2.70 o
   9   3   7        7.13       11.57      2.79 o
  10   3   7        0.26        1.22      2.75 o
  11   3   7        1.84        5.11      3.15 o
 -12   4   7       20.94       16.31      4.11 o
 -11   4   7        0.05        0.78      3.80 o
 -10   4   7      124.60      117.45      3.44 o
  -9   4   7      125.57      120.13      4.12 o
  -8   4   7      210.00      216.14      5.52 o
  -7   4   7       22.33       30.32      3.05 o
  -6   4   7      199.47      231.08      8.97 o
  -5   4   7      655.10      659.76     31.10 o
  -4   4   7      109.19       85.03      8.70 o
  -3   4   7      216.32      277.96      5.18 o
  -2   4   7        0.29        2.69      3.35 o
  -1   4   7      537.27      562.76     10.26 o
   0   4   7      149.78      176.65      3.62 o
   2   4   7        0.55        1.82      2.42 o
   3   4   7      217.43      219.52      6.85 o
   4   4   7       20.89       33.90      2.52 o
   5   4   7        2.43        6.58      2.37 o
   6   4   7      515.85      512.50      9.49 o
   7   4   7        6.20        8.12      2.64 o
   8   4   7       52.20       58.70      2.92 o
   9   4   7       15.01       14.87      3.17 o
  10   4   7       23.44       20.27      2.63 o
  11   4   7       10.78        9.43      2.88 o
 -12   5   7       16.06       14.23      4.69 o
 -11   5   7       14.20       14.20      3.86 o
 -10   5   7        6.14        9.09      3.24 o
  -9   5   7        0.45        3.02      3.53 o
  -8   5   7        2.51        3.86      3.38 o
  -7   5   7      214.39      214.89      5.82 o
  -6   5   7       16.42       20.99      4.15 o
  -5   5   7      123.73      131.21      5.25 o
  -4   5   7      131.35      137.04      8.35 o
  -3   5   7        5.69        1.30      5.52 o
  -2   5   7      309.09      314.43      7.48 o
  -1   5   7      212.23      201.24      6.83 o
   0   5   7      831.41      797.10     16.40 o
   1   5   7       66.87       66.38      3.24 o
   2   5   7       22.89       27.66      2.92 o
   3   5   7      182.50      178.97      3.65 o
   4   5   7       75.95       63.36      2.90 o
   5   5   7      683.62      712.31     13.68 o
   6   5   7       67.09       73.27      2.72 o
   7   5   7        0.17        1.94      2.47 o
   8   5   7      104.70      113.92      4.27 o
   9   5   7       50.25       38.72      3.14 o
  10   5   7       13.88       14.32      3.15 o
 -12   6   7       16.47       10.36      4.23 o
 -11   6   7       19.88       25.40      4.00 o
 -10   6   7        0.63        2.59      3.16 o
  -9   6   7        6.60        5.18      3.83 o
  -8   6   7       10.41        9.59      3.57 o
  -7   6   7       65.93       54.75      3.48 o
  -6   6   7      118.84      112.65      4.14 o
  -5   6   7       33.02       35.10      4.78 o
  -3   6   7       74.56       80.64      4.89 o
  -2   6   7       24.83       23.53      5.98 o
  -1   6   7       23.16       29.08      4.17 o
   0   6   7      628.35      606.63     18.24 o
   1   6   7      739.86      760.76     15.81 o
   2   6   7       10.21        9.13      2.98 o
   3   6   7      114.66      113.19      4.27 o
   4   6   7       53.76       63.06      2.74 o
   6   6   7       23.09       20.18      2.58 o
   7   6   7        0.03        1.87      2.55 o
   8   6   7        4.57        6.39      2.60 o
   9   6   7        2.24        4.32      3.29 o
  10   6   7        9.95       15.41      3.20 o
 -11   7   7        1.16        1.78      3.93 o
 -10   7   7        0.87        4.95      3.90 o
  -9   7   7        0.00       -0.40      3.63 o
  -8   7   7        2.46        1.35      3.71 o
  -7   7   7       65.47       74.50      4.37 o
  -6   7   7      546.26      525.06     27.49 o
  -5   7   7      140.09      146.55      6.29 o
  -4   7   7        0.01        3.96      4.24 o
  -3   7   7      389.85      407.35      8.18 o
  -2   7   7      252.03      244.70      6.12 o
  -1   7   7      241.50      259.55      6.27 o
   0   7   7      428.42      411.54      6.79 o
   1   7   7        0.70        0.88      2.83 o
   2   7   7      330.76      356.46      6.17 o
   3   7   7      205.30      203.24      4.56 o
   4   7   7      296.12      309.83      8.68 o
   5   7   7        3.93        3.23      2.69 o
   6   7   7       32.73       26.34      3.00 o
   7   7   7       18.68       19.87      3.02 o
   8   7   7       18.35       20.12      2.75 o
   9   7   7       17.32       18.53      2.52 o
  10   7   7        0.20       -0.87      2.82 o
 -11   8   7        4.53        8.45      3.60 o
 -10   8   7       29.44       31.55      4.14 o
  -9   8   7       46.33       42.54      3.77 o
  -8   8   7       66.70       62.90      4.40 o
  -7   8   7        0.06        0.59      3.74 o
  -6   8   7      240.94      263.12     12.12 o
  -5   8   7      207.66      212.65      6.94 o
  -4   8   7       22.56       28.86      4.51 o
  -3   8   7        0.86       -0.09      5.88 o
  -2   8   7      159.70      162.85      7.07 o
  -1   8   7       16.17       19.46      4.75 o
   0   8   7       36.35       34.05      6.39 o
   1   8   7       13.27       11.25      4.89 o
   2   8   7       56.03       62.11      3.68 o
   3   8   7       48.29       54.06      3.26 o
   4   8   7      157.89      150.97      3.31 o
   5   8   7       23.26       24.26      2.94 o
   6   8   7      123.71      128.77      3.64 o
   7   8   7       97.90       98.13      3.29 o
   8   8   7        2.45        3.09      2.77 o
   9   8   7       31.90       33.22      3.80 o
 -10   9   7        1.87        2.00      4.77 o
  -9   9   7       60.21       55.49      3.92 o
  -8   9   7       46.27       45.41      3.78 o
  -7   9   7       10.08        8.12      4.09 o
  -6   9   7       13.76       21.30      4.48 o
  -5   9   7       65.55       55.90      4.55 o
  -4   9   7       84.86       83.17      4.97 o
  -3   9   7      104.32      130.75      6.85 o
  -2   9   7       70.35       68.85      5.04 o
  -1   9   7       30.39       22.91      4.51 o
   0   9   7       77.11       85.44      6.70 o
   1   9   7       97.99       94.78      4.49 o
   2   9   7       50.10       47.52      3.40 o
   3   9   7      161.10      138.59      3.50 o
   4   9   7        0.01        1.99      3.17 o
   5   9   7       74.50       77.94      3.43 o
   6   9   7        1.04        2.51      2.84 o
   7   9   7       15.15       21.33      3.45 o
   8   9   7       45.33       44.84      3.41 o
  -9  10   7        0.13        2.14      3.79 o
  -8  10   7       53.56       42.09      5.78 o
  -7  10   7        8.11       10.23      6.63 o
  -6  10   7       28.47       26.38      6.37 o
  -5  10   7       38.51       31.05      3.79 o
  -4  10   7       30.79       42.46      6.61 o
  -3  10   7      289.42      301.17      7.88 o
  -2  10   7       59.77       63.38      6.73 o
  -1  10   7        2.58        1.66      6.27 o
   0  10   7      215.54      208.50      7.45 o
   1  10   7      273.57      280.34     11.60 o
   2  10   7        1.00        6.08      3.59 o
   3  10   7        7.16        5.09      3.78 o
   4  10   7        2.30        5.44      3.72 o
   5  10   7       15.90       19.53      3.37 o
   6  10   7        7.92        8.88      2.72 o
   7  10   7        3.42        4.36      3.11 o
   8  10   7        0.53        2.50      2.98 o
  -8  11   7       34.12       40.17      7.14 o
  -7  11   7       16.80       11.52      4.77 o
  -6  11   7       78.54       73.60      4.34 o
  -5  11   7        9.34        8.94      4.68 o
  -4  11   7        3.30        9.00      3.70 o
  -3  11   7        3.08       10.81      6.54 o
  -2  11   7        5.96        0.60      6.66 o
  -1  11   7       21.38       18.74      4.48 o
   0  11   7       25.56       23.25      4.80 o
   1  11   7       77.94       70.23      5.42 o
   2  11   7       43.69       49.76      5.23 o
   3  11   7        8.02       13.08      3.42 o
   4  11   7       20.76       21.93      3.41 o
   5  11   7       54.92       49.92      4.11 o
   6  11   7       22.28       29.98      3.73 o
   7  11   7        2.00        2.16      3.62 o
  -7  12   7       39.29       27.87      5.51 o
  -6  12   7       28.04       27.65      5.07 o
  -5  12   7       28.30       29.41      4.03 o
  -4  12   7        4.56        5.42      3.80 o
  -3  12   7       27.26       25.80      6.83 o
  -2  12   7       10.63       15.12      6.51 o
  -1  12   7       20.38       20.83      6.63 o
   0  12   7       21.31       32.26      6.85 o
   1  12   7        0.52        0.24      4.13 o
   2  12   7       16.54       14.54      4.42 o
   3  12   7        0.94        0.65      5.27 o
   4  12   7        3.68        5.53      3.36 o
   5  12   7        3.83       10.29      3.45 o
  -5  13   7        7.77       12.75      4.18 o
  -4  13   7        0.74        1.98      5.02 o
  -3  13   7        1.55        7.74      5.04 o
  -2  13   7        2.23       10.63      6.89 o
  -1  13   7        7.25       12.61      6.90 o
   0  13   7        7.36        6.94      4.66 o
   1  13   7        9.82        8.87      6.80 o
   2  13   7        4.89        6.00      4.87 o
   3  13   7        7.64       12.79      4.75 o
   4  13   7        0.52        3.54      5.13 o
  -3  14   7       13.66       18.49      5.07 o
  -2  14   7        9.16        6.75      4.97 o
  -1  14   7        6.29        6.48      7.19 o
   0  14   7        0.45        2.00      7.33 o
   1  14   7       12.91       14.78      5.45 o
 -13   0   8       43.09       37.88      5.30 o
 -12   0   8       12.62       13.38      6.63 o
 -11   0   8       54.63       63.97      6.77 o
 -10   0   8        1.27        1.86      5.86 o
  -9   0   8       19.98       25.05      5.84 o
  -8   0   8     1763.33     1664.43     13.50 o
  -7   0   8       10.03        8.64      5.71 o
  -6   0   8       29.43       36.65      5.86 o
  -5   0   8     1990.69     2078.14     15.00 o
  -4   0   8     2627.39     2697.67     17.41 o
  -3   0   8       25.98       41.89      6.42 o
  -2   0   8     1908.95     2142.22     17.00 o
  -1   0   8      283.20      280.41     10.81 o
   0   0   8      473.54      420.47      5.98 o
   1   0   8      145.86      145.46      4.94 o
   2   0   8      426.11      413.06      5.30 o
   3   0   8      829.44      757.79      7.07 o
   4   0   8      282.61      319.02      5.03 o
   5   0   8      107.23      120.59      5.60 o
   6   0   8      546.55      496.55     23.25 o
   7   0   8      114.47      120.92      3.66 o
   8   0   8      187.32      183.09      4.13 o
   9   0   8        9.60        9.35      3.56 o
  10   0   8       63.63       52.97      4.88 o
  11   0   8       48.50       43.10      5.22 o
 -13   1   8       10.67       11.08      5.12 o
 -12   1   8       58.01       58.16      4.69 o
 -11   1   8        0.01        1.78      4.54 o
 -10   1   8        8.97       10.32      3.65 o
  -9   1   8       79.07       80.88      4.04 o
  -8   1   8        0.04        5.96      4.07 o
  -7   1   8      182.80      170.05      6.18 o
  -6   1   8      187.07      173.72      8.08 o
  -5   1   8      540.41      578.72      6.74 o
  -4   1   8      161.43      168.30      7.02 o
  -3   1   8      190.38      214.29      5.56 o
  -2   1   8      196.66      218.22      7.08 o
  -1   1   8       43.95       36.94      2.86 o
   0   1   8       93.54       80.57      3.33 o
   1   1   8       86.40       85.30      3.07 o
   2   1   8        0.22        3.49      2.63 o
   3   1   8       15.39       13.65      2.25 o
   4   1   8      129.67      115.11      3.04 o
   5   1   8       43.06       44.08      2.85 o
   6   1   8       19.56       13.14      2.58 o
   7   1   8       11.52       13.13      2.48 o
   8   1   8        9.98        8.88      2.57 o
   9   1   8       36.08       28.24      2.54 o
  10   1   8        7.04        8.78      2.70 o
  11   1   8        1.34        3.38      3.04 o
 -12   2   8        0.41       -5.64      4.72 o
 -11   2   8       44.74       52.84      4.64 o
 -10   2   8       10.62       15.58      3.71 o
  -9   2   8       21.69       26.30      3.60 o
  -8   2   8        1.76        4.78      4.32 o
  -7   2   8        0.19       -0.10      4.21 o
  -6   2   8       83.60       94.89      4.79 o
  -5   2   8      243.63      266.39      4.84 o
  -4   2   8       88.27       85.59      6.56 o
  -3   2   8      761.03      787.22      7.64 o
  -2   2   8      494.62      513.72     19.34 o
  -1   2   8       13.59       13.01      3.58 o
   0   2   8      184.73      188.94      3.56 o
   1   2   8     1916.94     1856.19     21.52 o
   2   2   8       44.81       47.23      2.83 o
   3   2   8       31.61       23.77      2.68 o
   4   2   8      123.87      127.52      2.72 o
   5   2   8       55.88       50.29      2.58 o
   6   2   8       46.10       53.53      3.13 o
   7   2   8       59.04       75.28      4.12 o
   8   2   8       39.50       42.65      2.56 o
   9   2   8       31.54       30.41      3.01 o
  10   2   8        1.86        5.13      2.67 o
  11   2   8        1.29       -0.73      3.13 o
 -12   3   8        2.86        4.03      3.91 o
 -11   3   8        1.80        9.10      5.65 o
 -10   3   8        1.19        2.70      3.58 o
  -9   3   8       39.93       35.08      4.54 o
  -8   3   8       14.71       15.88      4.22 o
  -7   3   8      283.99      284.83     11.59 o
  -6   3   8       21.34       17.74      4.17 o
  -5   3   8       12.25       12.88      3.48 o
  -4   3   8       45.63       56.56      5.49 o
  -3   3   8       99.87      122.20      4.20 o
  -2   3   8       17.12       18.04      4.52 o
  -1   3   8       43.76       54.55      4.60 o
   0   3   8     1392.72     1507.17     11.50 o
   2   3   8       25.26       28.75      3.03 o
   3   3   8      206.90      215.05      3.27 o
   4   3   8       47.33       52.88      2.76 o
   5   3   8      253.77      246.31      4.65 o
   6   3   8      121.67      123.27      4.37 o
   7   3   8       10.36       18.42      2.47 o
   8   3   8        0.62        4.88      2.78 o
   9   3   8        6.57        8.14      2.61 o
  10   3   8        4.01        4.52      2.51 o
 -12   4   8        4.22        4.55      3.55 o
 -11   4   8        1.41        0.92      3.94 o
 -10   4   8        3.89        4.40      3.21 o
  -9   4   8       41.50       46.64      3.92 o
  -8   4   8      186.57      194.92      8.60 o
  -7   4   8        4.75        2.84      4.26 o
  -6   4   8      320.06      330.21      7.57 o
  -5   4   8      818.21      794.68      7.58 o
  -4   4   8        9.58       12.46      5.00 o
  -3   4   8      109.98       96.63      4.05 o
  -2   4   8      102.05       85.37      5.36 o
  -1   4   8        4.15        6.66      4.44 o
   0   4   8      105.98       90.13      2.84 o
   1   4   8      601.74      647.21      5.15 o
   2   4   8        0.22        2.18      2.57 o
   3   4   8       81.08       82.08      2.98 o
   4   4   8        6.55        3.59      2.91 o
   5   4   8      589.59      574.84     12.86 o
   6   4   8        0.61        5.58      2.86 o
   7   4   8        0.21        1.12      2.65 o
   8   4   8        3.76        7.55      2.76 o
   9   4   8        8.06        8.69      2.89 o
  10   4   8       58.59       63.69      4.70 o
 -12   5   8        5.43        7.91      3.23 o
 -11   5   8        0.08        0.94      3.86 o
 -10   5   8       42.50       41.27      3.89 o
  -9   5   8        1.04        3.83      4.45 o
  -8   5   8       72.34       66.59      4.22 o
  -7   5   8      361.88      377.14     10.64 o
  -6   5   8        7.13        9.72      3.36 o
  -5   5   8      125.63      128.16      5.25 o
  -4   5   8       13.31       18.78      4.46 o
  -3   5   8      830.11      849.86      9.17 o
  -2   5   8       22.01        5.95      4.54 o
  -1   5   8       13.66        5.55      4.95 o
   0   5   8       79.11       86.87      3.54 o
   1   5   8      230.85      244.07      5.13 o
   2   5   8      139.12      151.40      3.39 o
   3   5   8      168.30      151.96      3.73 o
   4   5   8       49.56       48.37      2.89 o
   5   5   8       65.12       53.86      2.79 o
   6   5   8       24.26       22.76      2.80 o
   7   5   8       96.80      105.18      3.39 o
   8   5   8        1.28        2.22      3.17 o
   9   5   8       69.40       67.95      3.69 o
  10   5   8       15.61       12.39      3.57 o
 -11   6   8        8.26       11.82      3.95 o
 -10   6   8        3.51        5.19      3.19 o
  -9   6   8        2.52        1.44      4.40 o
  -8   6   8       14.83       13.09      3.57 o
  -7   6   8       96.63       84.11      5.23 o
  -6   6   8      109.78      110.42      9.39 o
  -5   6   8      169.10      139.40      5.31 o
  -4   6   8       40.09       45.33      6.07 o
  -3   6   8       21.01       16.66      4.31 o
  -2   6   8       78.07       64.46      6.17 o
  -1   6   8       15.82       15.97      6.08 o
   0   6   8        0.09        0.63      3.39 o
   1   6   8        6.31       16.25      3.28 o
   2   6   8      132.24      125.79      3.63 o
   3   6   8       94.61       84.06      2.97 o
   4   6   8        0.40       -0.29      2.67 o
   5   6   8        0.91        1.37      2.76 o
   6   6   8       68.54       70.26      3.35 o
   7   6   8       25.04       24.88      2.74 o
   8   6   8        3.69        3.80      2.52 o
   9   6   8        5.48        5.03      3.43 o
  10   6   8        7.32        8.93      2.99 o
 -11   7   8       32.68       31.27      4.20 o
 -10   7   8       61.73       56.37      4.20 o
  -9   7   8        7.06        9.64      5.04 o
  -8   7   8       10.42       13.99      4.41 o
  -7   7   8       24.69       15.29      3.79 o
  -6   7   8        0.88        0.16      4.76 o
  -5   7   8       72.49       74.13      5.98 o
  -4   7   8       28.79       31.47      4.54 o
  -3   7   8        3.82        3.25      5.88 o
  -2   7   8       17.76        7.74      6.13 o
  -1   7   8        4.69       -0.94      4.22 o
   0   7   8       75.96       76.56      4.67 o
   1   7   8       22.09       25.40      3.02 o
   2   7   8      293.56      297.21      4.31 o
   3   7   8       36.85       45.13      3.20 o
   4   7   8      202.54      213.61      6.50 o
   5   7   8        4.50        4.23      3.14 o
   6   7   8      329.57      312.77      7.16 o
   7   7   8       60.07       64.53      3.82 o
   8   7   8        0.00        3.14      3.37 o
   9   7   8       10.04        7.31      3.01 o
 -10   8   8       28.62       26.12      5.53 o
  -9   8   8       61.67       52.99      4.48 o
  -8   8   8        0.09        2.25      3.82 o
  -7   8   8       10.83       11.54      3.95 o
  -6   8   8        3.65        6.73      5.67 o
  -5   8   8        3.13        4.80      3.42 o
  -4   8   8        1.04        5.66      4.08 o
  -3   8   8       81.51       78.69      4.90 o
  -2   8   8      298.48      269.87      6.22 o
  -1   8   8       67.59       78.11      4.97 o
   0   8   8      247.13      234.08      7.62 o
   1   8   8       26.56       23.06      4.20 o
   2   8   8        0.86        4.28      2.79 o
   3   8   8        4.58        6.20      2.50 o
   4   8   8        0.83        5.66      2.86 o
   5   8   8       19.05       22.07      2.34 o
   6   8   8       19.91       24.44      2.99 o
   7   8   8       17.83       20.21      3.44 o
   8   8   8        1.29       -0.62      3.02 o
   9   8   8        1.54        2.65      3.23 o
 -10   9   8       27.11       28.71      5.63 o
  -9   9   8        0.46        1.90      4.15 o
  -8   9   8        2.13        3.89      4.13 o
  -7   9   8        0.22       -3.86      4.13 o
  -6   9   8        0.73       -1.54      4.15 o
  -5   9   8        0.01       -0.62      4.35 o
  -4   9   8       84.54       76.81      5.25 o
  -3   9   8      436.27      394.88      7.04 o
  -2   9   8       12.73        9.99      6.12 o
  -1   9   8      179.23      151.34      5.60 o
   0   9   8      390.66      349.84      6.78 o
   1   9   8      192.35      190.25      7.94 o
   2   9   8       12.13       16.33      3.33 o
   3   9   8       38.84       32.28      3.33 o
   4   9   8       98.15      105.21      3.71 o
   5   9   8       63.28       71.52      3.50 o
   6   9   8        4.59        6.60      3.39 o
   7   9   8        0.07        2.41      2.64 o
   8   9   8        9.27        8.80      3.29 o
  -9  10   8       26.99       25.15      4.81 o
  -8  10   8       13.68        9.29      6.83 o
  -7  10   8       14.10       15.67      6.83 o
  -6  10   8       49.97       53.55      8.33 o
  -5  10   8       36.70       48.87      4.59 o
  -4  10   8        8.15        8.68      4.75 o
  -3  10   8       32.03       35.18      6.58 o
  -2  10   8       13.35        9.28      6.41 o
  -1  10   8        0.37        6.22      6.30 o
   0  10   8        0.23        0.72      4.80 o
   1  10   8       42.78       44.19      4.34 o
   2  10   8      138.11      116.93      4.64 o
   3  10   8        1.43        5.08      3.68 o
   4  10   8       13.75       10.22      3.82 o
   5  10   8        8.91        6.67      2.90 o
   6  10   8        1.85        1.26      3.03 o
   7  10   8        4.13        4.98      3.52 o
  -8  11   8        1.15        5.31      5.11 o
  -7  11   8       25.91       21.24      4.18 o
  -6  11   8      170.03      190.45      8.23 o
  -5  11   8        6.58        6.66      3.89 o
  -4  11   8        1.55        2.24      4.61 o
  -3  11   8       26.81       30.34      6.75 o
  -2  11   8      220.98      237.39      7.82 o
  -1  11   8       99.70      104.75      7.23 o
   0  11   8        0.03        4.89      4.51 o
   1  11   8       16.15       10.71      6.42 o
   2  11   8       41.59       38.29      5.36 o
   3  11   8        2.83        5.43      3.05 o
   4  11   8       10.61       14.36      3.98 o
   5  11   8        0.45        2.64      3.11 o
   6  11   8        3.09        2.88      4.21 o
  -7  12   8        6.61        2.72      5.54 o
  -6  12   8        3.25        2.37      4.92 o
  -5  12   8        2.06        1.70      4.94 o
  -4  12   8       19.45       17.37      4.17 o
  -3  12   8       11.02       19.08      6.68 o
  -2  12   8       16.44       15.43      6.71 o
  -1  12   8       10.54        2.43      6.89 o
   0  12   8       11.32       14.90      6.77 o
   1  12   8        9.80        3.11      4.46 o
   2  12   8        5.34        9.17      4.93 o
   3  12   8       39.45       28.21      5.74 o
   4  12   8       32.71       27.60      3.78 o
   5  12   8        3.18        2.50      4.23 o
  -5  13   8        0.81        4.60      5.22 o
  -4  13   8       11.74        6.82      4.95 o
  -3  13   8       11.51       12.44      7.02 o
  -2  13   8       16.70       20.16      5.43 o
  -1  13   8        7.63       13.82      5.09 o
   0  13   8        4.48       -0.26      5.13 o
   1  13   8        0.13        3.54      5.01 o
   2  13   8        0.21       -1.12      5.45 o
   3  13   8       16.67       13.36      4.85 o
 -12   1   9        6.39        3.83      4.21 o
 -11   1   9        4.19        4.40      3.82 o
 -10   1   9        0.36        3.20      4.43 o
  -9   1   9       20.45       18.90      4.07 o
  -8   1   9       92.13      104.27      4.14 o
  -7   1   9       35.53       46.13      4.28 o
  -6   1   9        3.11        7.63      4.09 o
  -5   1   9        0.01       -0.69      3.39 o
  -4   1   9       12.64       12.52      2.99 o
  -3   1   9       78.62       84.80      4.75 o
  -2   1   9      227.83      208.42      5.45 o
  -1   1   9      203.45      206.01      3.53 o
   0   1   9      279.80      280.89      4.53 o
   1   1   9      119.51      113.08      3.37 o
   2   1   9       15.85       13.77      2.93 o
   3   1   9       56.35       66.44      2.95 o
   4   1   9      218.13      222.74      4.63 o
   5   1   9        3.28        2.60      2.18 o
   6   1   9       60.05       58.28      4.69 o
   7   1   9       52.75       61.76      3.78 o
   8   1   9        0.94        3.49      2.39 o
   9   1   9       12.12       17.01      2.77 o
  10   1   9        4.67        6.41      3.05 o
 -12   2   9        0.41       -0.75      3.23 o
 -11   2   9       26.02       26.04      4.97 o
 -10   2   9       33.48       30.43      5.83 o
  -9   2   9       13.79        8.95      3.58 o
  -8   2   9      441.79      437.67     11.75 o
  -7   2   9       50.23       48.88      3.72 o
  -6   2   9        9.18        3.29      3.40 o
  -5   2   9        0.57        1.79      3.91 o
  -4   2   9       24.95       27.98      3.52 o
  -2   2   9      174.55      150.24      4.42 o
  -1   2   9      535.28      570.01      5.54 o
   0   2   9        4.98        9.79      2.67 o
   1   2   9       16.79       17.83      2.29 o
   2   2   9      650.54      622.83      5.49 o
   3   2   9      253.84      235.37      5.42 o
   4   2   9       80.94       81.28      2.89 o
   5   2   9       35.53       30.40      2.76 o
   6   2   9       22.59       18.86      2.27 o
   7   2   9        5.04        8.25      3.11 o
   8   2   9        9.87       10.77      2.42 o
   9   2   9        1.67        2.16      2.93 o
  10   2   9       18.89       15.60      3.68 o
 -12   3   9        0.87        6.84      4.99 o
 -11   3   9        1.40       -1.60      4.67 o
 -10   3   9       27.12       27.82      5.57 o
  -9   3   9       36.89       35.27      4.54 o
  -8   3   9       24.33       26.94      3.57 o
  -7   3   9      348.57      332.31      9.46 o
  -6   3   9      201.40      186.20      9.04 o
  -5   3   9       36.61       40.73      3.86 o
  -4   3   9      178.37      208.42      4.70 o
  -3   3   9        3.03        3.14      3.65 o
  -2   3   9      137.19      123.80      5.55 o
  -1   3   9        2.28        2.82      4.16 o
   0   3   9       86.49       84.21      3.27 o
   1   3   9        0.01        2.03      2.62 o
   2   3   9        0.04        2.04      3.01 o
   3   3   9      347.98      342.00      3.88 o
   4   3   9        0.85        1.57      2.94 o
   5   3   9       56.40       50.90      3.05 o
   6   3   9        3.93        4.25      2.46 o
   7   3   9        1.47        0.62      2.44 o
   8   3   9        3.05        8.17      2.55 o
   9   3   9       75.02       70.37      2.80 o
  10   3   9       29.80       23.71      2.82 o
 -12   4   9       35.33       38.48      5.33 o
 -11   4   9        3.09        3.04      4.75 o
 -10   4   9       30.11       36.06      5.55 o
  -9   4   9      105.92      109.69      5.07 o
  -8   4   9      150.46      145.59      5.17 o
  -7   4   9        5.23        7.61      4.48 o
  -6   4   9       18.58       19.29      3.78 o
  -5   4   9      160.34      158.01      4.16 o
  -4   4   9      122.07      133.45      4.61 o
  -3   4   9      435.29      395.61     12.44 o
  -2   4   9      118.94      108.47      4.60 o
  -1   4   9       23.04       29.87      4.88 o
   0   4   9      233.43      263.41      3.95 o
   1   4   9       51.49       47.84      3.19 o
   2   4   9      112.53      104.28      3.08 o
   3   4   9       13.31       12.39      2.52 o
   4   4   9       25.81       20.30      2.99 o
   5   4   9       10.67       10.26      2.66 o
   6   4   9        9.74       10.38      2.24 o
   7   4   9        1.19        2.85      2.30 o
   8   4   9       41.49       45.12      3.03 o
   9   4   9       47.81       48.84      3.08 o
  10   4   9        0.00        3.13      2.95 o
 -12   5   9        0.13        3.41      5.12 o
 -11   5   9       32.51       29.54      4.14 o
 -10   5   9        8.91        7.86      4.79 o
  -9   5   9        3.40        3.12      4.49 o
  -8   5   9       39.78       41.34      4.01 o
  -7   5   9        0.03       -0.44      4.22 o
  -6   5   9       50.19       53.09      3.95 o
  -5   5   9      309.76      279.91      8.37 o
  -4   5   9      177.82      171.29      5.46 o
  -3   5   9        0.01        3.74      4.53 o
  -2   5   9      451.44      441.80     13.56 o
  -1   5   9       80.34       69.67      4.28 o
   0   5   9        6.98       10.74      3.06 o
   1   5   9        0.61        0.53      2.75 o
   2   5   9        3.49        7.08      3.01 o
   3   5   9       11.52       13.24      2.73 o
   4   5   9        0.08        1.41      2.62 o
   5   5   9       81.13       76.21      3.59 o
   6   5   9        3.83        8.37      2.76 o
   7   5   9        7.23        7.46      2.34 o
   8   5   9        0.02        0.99      2.78 o
   9   5   9       12.93       14.91      3.10 o
 -11   6   9       12.08        9.69      5.86 o
 -10   6   9       36.92       37.07      4.18 o
  -9   6   9       10.58       19.11      4.75 o
  -8   6   9       10.41       14.28      3.76 o
  -7   6   9        0.92        2.34      4.28 o
  -6   6   9        0.95        4.69      4.91 o
  -5   6   9       42.52       36.01      4.06 o
  -4   6   9       43.76       48.38      4.58 o
  -3   6   9      496.78      543.24      8.73 o
  -2   6   9       33.99       29.21      6.12 o
  -1   6   9        0.16       -1.49      4.19 o
   0   6   9       18.63       18.34      3.42 o
   1   6   9       29.60       37.69      2.98 o
   2   6   9       66.83       72.57      3.23 o
   3   6   9      719.83      695.31     19.10 o
   4   6   9      125.27      123.31      4.95 o
   5   6   9      215.45      220.32      5.84 o
   6   6   9      245.41      253.63      4.22 o
   7   6   9      120.46      130.11      4.52 o
   8   6   9        3.88        5.16      3.27 o
   9   6   9       29.64       26.99      2.95 o
 -11   7   9       10.31       12.26      4.15 o
 -10   7   9        2.80        2.20      4.85 o
  -9   7   9       11.14       12.04      5.05 o
  -8   7   9        8.19       10.67      4.86 o
  -7   7   9        8.08        8.55      4.92 o
  -6   7   9        3.50        5.76      5.93 o
  -5   7   9       73.62       90.28      6.56 o
  -4   7   9      107.75      104.99      6.49 o
  -3   7   9       81.29       91.40      6.18 o
  -2   7   9      146.21      163.79      6.89 o
  -1   7   9      121.70      139.96      6.66 o
   0   7   9        0.30       -1.87      3.91 o
   1   7   9       35.37       32.63      3.33 o
   2   7   9       13.67       13.18      3.10 o
   3   7   9        9.17        4.70      2.74 o
   4   7   9       44.94       52.60      2.99 o
   5   7   9       20.49       24.70      2.86 o
   6   7   9       20.77       19.29      2.33 o
   7   7   9        0.32        2.10      3.26 o
   8   7   9       20.25       23.83      2.78 o
   9   7   9        8.26        8.30      2.98 o
 -10   8   9       53.11       52.98      4.83 o
  -9   8   9       58.82       61.55      5.64 o
  -8   8   9        3.89        9.88      5.19 o
  -7   8   9       12.84        8.47      5.84 o
  -6   8   9        3.35        5.44      3.46 o
  -5   8   9        9.16       12.40      4.35 o
  -4   8   9      160.91      165.89      5.62 o
  -3   8   9      494.25      507.96      7.45 o
  -2   8   9        0.00        3.62      5.93 o
  -1   8   9      557.11      524.40      7.52 o
   0   8   9      254.14      238.71      5.84 o
   1   8   9      145.89      173.85      5.79 o
   2   8   9       19.82       19.16      3.30 o
   3   8   9      231.80      209.92      5.50 o
   4   8   9        1.61        5.90      2.98 o
   5   8   9        6.16        6.92      2.89 o
   6   8   9        1.00        1.23      3.08 o
   7   8   9        0.01       -0.53      3.11 o
   8   8   9        0.02        1.56      2.52 o
  -9   9   9       35.38       28.51      4.77 o
  -8   9   9       25.19       25.05      6.56 o
  -7   9   9       18.58       29.80      6.44 o
  -6   9   9        0.63        7.07      4.25 o
  -5   9   9       30.71       36.15      3.80 o
  -4   9   9       68.91       72.44      6.71 o
  -3   9   9        3.60        6.59      6.49 o
  -2   9   9      140.77      154.60      7.33 o
  -1   9   9       26.93       31.98      4.63 o
   0   9   9        2.02        5.54      6.30 o
   1   9   9        0.11       -0.84      5.34 o
   2   9   9       13.53       13.17      3.72 o
   3   9   9       11.94       11.43      3.11 o
   4   9   9       87.87      106.23      4.66 o
   5   9   9       12.50       12.93      3.44 o
   6   9   9        2.45        5.52      3.07 o
   7   9   9        0.94        2.57      3.54 o
  -8  10   9        0.51        6.77      6.87 o
  -7  10   9       17.28       16.97      4.00 o
  -6  10   9       80.18       75.68      4.32 o
  -5  10   9        0.09        0.90      3.68 o
  -4  10   9        5.80       -0.19      6.44 o
  -3  10   9       58.87       48.13      4.97 o
  -2  10   9       15.34       12.35      4.70 o
  -1  10   9        0.00        0.14      4.72 o
   0  10   9        9.44        9.26      6.32 o
   1  10   9        6.17        7.53      4.75 o
   2  10   9        0.00        4.63      5.06 o
   3  10   9       22.23       29.89      3.88 o
   4  10   9        2.67        2.26      3.43 o
   5  10   9        4.81        6.04      2.90 o
   6  10   9        8.66        8.69      3.19 o
  -7  11   9       26.79       30.20      5.16 o
  -6  11   9        0.00        0.32      3.90 o
  -5  11   9        1.12        5.78      3.91 o
  -4  11   9       24.61       10.76      6.90 o
  -3  11   9       10.94       20.66      6.94 o
  -2  11   9        3.89       15.58      6.68 o
  -1  11   9        3.83        2.68      6.30 o
   0  11   9       16.83       24.76      6.73 o
   1  11   9        0.45        2.44      4.54 o
   2  11   9       42.61       40.07      5.67 o
   3  11   9       54.64       46.83      5.80 o
   4  11   9        9.10       16.01      3.62 o
   5  11   9        0.44        3.61      3.46 o
  -6  12   9        7.32        9.08      3.66 o
  -5  12   9        0.19        2.49      4.99 o
  -4  12   9        0.01        8.92      6.68 o
  -3  12   9        2.55        4.10      7.09 o
  -2  12   9        2.46        2.31      5.07 o
  -1  12   9       10.09        9.67      6.75 o
   0  12   9       37.63       31.81      7.16 o
   1  12   9        0.02        2.94      4.75 o
   2  12   9        7.97        6.72      4.16 o
   3  12   9       17.10       17.76      5.82 o
   4  12   9       17.97       16.93      3.97 o
  -4  13   9        0.32        2.12      5.07 o
  -3  13   9       10.35       12.51      7.48 o
  -2  13   9       10.63        5.06      7.33 o
  -1  13   9        0.26        7.06      6.90 o
   0  13   9       46.53       40.71      5.60 o
   1  13   9       17.51        8.94      5.57 o
 -12   0  10       58.69       48.49      7.72 o
 -11   0  10       39.02       45.96      7.02 o
 -10   0  10       36.52       44.78      6.65 o
  -9   0  10       82.64       99.47      6.68 o
  -8   0  10       94.94       86.94      5.09 o
  -7   0  10      498.79      548.35      9.23 o
  -6   0  10      115.04      113.00      6.71 o
  -5   0  10       22.04       12.35      4.19 o
  -4   0  10       89.82      107.92      5.50 o
  -3   0  10       19.59        6.49      5.93 o
  -2   0  10       82.83       77.97      5.06 o
  -1   0  10       77.37       73.61      4.47 o
   0   0  10        0.06        8.27      3.49 o
   1   0  10      528.59      534.40     23.97 o
   2   0  10      541.18      526.86      6.36 o
   3   0  10      506.45      479.30      9.89 o
   4   0  10      118.58      123.07      8.00 o
   5   0  10       73.61       69.23      3.96 o
   6   0  10       21.58       17.05      3.15 o
   7   0  10       13.42       11.09      3.76 o
   8   0  10       68.06       52.50      3.99 o
   9   0  10       16.58       10.13      3.36 o
  10   0  10        0.81        6.42      5.06 o
 -12   1  10       41.96       43.25     11.63 o
 -11   1  10      118.66      105.93      4.60 o
 -10   1  10        0.66        2.84      4.52 o
  -9   1  10        1.57       10.43      4.31 o
  -8   1  10       49.57       60.29      4.62 o
  -7   1  10       50.60       54.09      4.39 o
  -6   1  10      102.27      119.49      4.80 o
  -5   1  10      162.95      163.77      3.33 o
  -4   1  10       99.52       78.21      4.66 o
  -3   1  10      467.10      524.26      6.28 o
  -2   1  10      144.18      165.23      5.21 o
  -1   1  10      162.56      158.70      4.27 o
   0   1  10      383.05      355.80      4.18 o
   1   1  10       50.68       68.77      3.13 o
   2   1  10       65.59       68.07      2.57 o
   3   1  10       92.60       97.71      2.86 o
   4   1  10       15.47       20.35      2.52 o
   5   1  10       51.18       54.25      2.85 o
   6   1  10        1.15        2.36      3.05 o
   7   1  10       33.29       37.98      3.22 o
   8   1  10        1.21        2.07      3.22 o
   9   1  10       60.39       50.69      3.15 o
  10   1  10       26.03       28.24      3.02 o
 -12   2  10        0.55        4.83      3.96 o
 -11   2  10        6.05        5.05      4.87 o
 -10   2  10        0.06       -3.33      3.68 o
  -9   2  10       53.47       46.03      4.56 o
  -8   2  10        3.93        3.89      3.56 o
  -7   2  10      221.85      210.86      4.74 o
  -6   2  10      121.28      110.64      4.30 o
  -5   2  10        5.37       10.50      3.06 o
  -4   2  10      359.35      401.87      4.91 o
  -3   2  10      287.05      266.81      5.10 o
  -2   2  10      121.20      128.42      4.92 o
  -1   2  10       16.84       14.80      3.46 o
   0   2  10       20.87       15.23      2.98 o
   1   2  10       18.01       20.02      2.86 o
   2   2  10       98.10       90.79      3.44 o
   3   2  10       86.46       99.39      3.35 o
   4   2  10      146.31      141.16      4.62 o
   5   2  10       17.81       24.47      2.72 o
   6   2  10      100.06       90.53      2.78 o
   7   2  10        0.28        1.26      2.77 o
   8   2  10        7.19       10.39      2.75 o
   9   2  10        0.55        4.08      2.97 o
  10   2  10       15.46       17.48      3.25 o
 -12   3  10        9.26       12.57      4.21 o
 -11   3  10        5.99        8.88      4.93 o
 -10   3  10       34.79       40.40      4.63 o
  -9   3  10        0.02        2.80      4.41 o
  -8   3  10        4.77        3.12      3.61 o
  -7   3  10        4.22        9.57      3.36 o
  -6   3  10        0.49        2.05      4.12 o
  -5   3  10       56.18       67.49      3.39 o
  -4   3  10       16.16       20.57      3.22 o
  -3   3  10       60.30       70.08      5.24 o
  -2   3  10       14.33       10.17      4.34 o
  -1   3  10      525.34      469.35     10.95 o
   0   3  10      180.40      185.01      3.96 o
   1   3  10     1134.08     1100.03      8.57 o
   2   3  10       82.78       77.91      3.12 o
   3   3  10      187.67      188.36      3.43 o
   4   3  10       49.15       56.97      2.61 o
   5   3  10       68.29       68.55      2.98 o
   6   3  10       28.06       31.31      2.59 o
   7   3  10        7.99        9.36      2.71 o
   8   3  10        0.22       -0.11      2.87 o
   9   3  10        9.33       14.58      2.75 o
 -11   4  10       16.07       16.88      7.82 o
 -10   4  10       27.02       26.70      4.07 o
  -9   4  10       16.11       25.23      3.71 o
  -8   4  10      115.05      111.60      9.28 o
  -7   4  10       32.47       44.47      4.44 o
  -6   4  10      295.67      283.96      5.32 o
  -5   4  10      310.28      335.21      5.07 o
  -4   4  10      106.82      135.79      4.49 o
  -3   4  10        7.63        6.91      3.76 o
  -2   4  10      552.49      541.21      6.74 o
  -1   4  10      218.94      214.83      5.15 o
   0   4  10       85.55       76.21      3.13 o
   1   4  10      508.13      536.85      9.57 o
   2   4  10      163.95      197.31      3.29 o
   3   4  10       10.10       10.11      2.52 o
   4   4  10       75.28       69.29      4.81 o
   5   4  10      284.64      303.86      8.97 o
   6   4  10       72.51       65.29      3.38 o
   7   4  10       12.69       13.97      2.83 o
   8   4  10       20.77       23.60      3.00 o
   9   4  10       28.73       19.79      2.65 o
 -11   5  10        7.31        5.28      4.07 o
 -10   5  10        0.13        2.52      4.72 o
  -9   5  10       10.04       12.90      4.73 o
  -8   5  10       56.25       54.97      4.00 o
  -7   5  10       98.56      101.31      6.37 o
  -6   5  10      130.27      133.05      4.76 o
  -5   5  10       31.61       45.05      3.72 o
  -4   5  10      116.46      113.89      4.34 o
  -3   5  10      696.24      708.57     22.22 o
  -2   5  10       15.43        9.87      3.87 o
  -1   5  10      135.76      134.44      6.24 o
   0   5  10        1.44        3.27      2.93 o
   1   5  10        0.73        0.76      2.45 o
   2   5  10       67.90       75.39      3.25 o
   3   5  10        6.06        8.63      2.11 o
   4   5  10       71.08       78.75      3.60 o
   5   5  10      120.64      108.92      3.37 o
   6   5  10      120.13      124.75      3.65 o
   7   5  10        6.01        7.70      2.87 o
   8   5  10       47.54       41.42      3.18 o
   9   5  10       10.00        9.77      2.68 o
 -11   6  10        6.08        6.12      4.43 o
 -10   6  10        5.92        5.82      4.94 o
  -9   6  10       25.53       19.68      5.33 o
  -8   6  10        1.47       -1.06      4.93 o
  -7   6  10       33.63       33.93      4.06 o
  -6   6  10        5.43        5.54      2.76 o
  -5   6  10        0.95        2.51      5.95 o
  -4   6  10      278.54      290.36      6.32 o
  -3   6  10        0.06        6.87      5.64 o
  -2   6  10      392.67      379.49      7.93 o
  -1   6  10       78.52       80.06      5.71 o
   0   6  10      159.99      152.91      4.34 o
   1   6  10       65.43       84.09      3.04 o
   2   6  10       13.84       16.36      3.12 o
   3   6  10       35.64       39.99      2.88 o
   4   6  10        0.03        1.45      2.71 o
   5   6  10       70.90       65.95      3.05 o
   6   6  10       39.67       38.19      3.30 o
   7   6  10        1.28        3.97      3.31 o
   8   6  10        1.80        5.65      3.00 o
 -10   7  10       48.84       36.68      5.27 o
  -9   7  10       35.36       26.51      4.16 o
  -8   7  10        1.44        3.19      4.00 o
  -7   7  10        9.08        8.77      4.55 o
  -6   7  10       27.02       25.90      3.70 o
  -5   7  10       78.25       58.96      6.66 o
  -4   7  10        0.52        9.60      6.25 o
  -3   7  10        8.81       14.35      6.29 o
  -2   7  10       16.33        9.99      4.20 o
  -1   7  10      154.66      133.35      6.58 o
   0   7  10        3.48        6.63      5.02 o
   1   7  10       12.90       14.04      3.33 o
   2   7  10        0.41        1.62      2.84 o
   3   7  10       47.15       46.19      3.04 o
   4   7  10        1.13        4.10      2.79 o
   5   7  10        0.06        0.84      2.77 o
   6   7  10        1.91        3.38      2.98 o
   7   7  10        9.21       14.14      2.74 o
   8   7  10        0.01        1.74      3.57 o
 -10   8  10       10.65        5.99      5.80 o
  -9   8  10        5.46        5.73      5.36 o
  -8   8  10       49.43       40.27      5.34 o
  -7   8  10       82.76       77.23      4.13 o
  -6   8  10       25.85       22.12      4.32 o
  -5   8  10       23.38       29.40      6.25 o
  -4   8  10       54.85       44.13      6.20 o
  -3   8  10       17.12       20.74      6.29 o
  -2   8  10        0.12        0.62      6.05 o
  -1   8  10       14.82       12.45      4.31 o
   0   8  10        5.37        2.48      4.66 o
   1   8  10       71.18       93.32      4.88 o
   2   8  10        9.24        8.59      2.91 o
   3   8  10      175.80      167.57      5.10 o
   4   8  10       34.11       35.47      2.98 o
   5   8  10        1.63        1.42      2.96 o
   6   8  10        0.24        3.07      3.05 o
   7   8  10        8.21        6.48      3.18 o
  -9   9  10        4.81       10.76      6.80 o
  -8   9  10        6.79        1.74      4.54 o
  -7   9  10        1.97        4.89      3.21 o
  -6   9  10       37.39       34.36      4.32 o
  -5   9  10        0.85       -0.67      4.41 o
  -4   9  10        4.62        2.60      4.37 o
  -3   9  10       22.36       28.84      6.24 o
  -2   9  10       10.16        3.95      6.29 o
  -1   9  10        0.11       -2.61      4.46 o
   0   9  10        1.46        2.12      6.20 o
   1   9  10      120.11      119.07      5.08 o
   2   9  10       50.95       53.06      3.70 o
   3   9  10        7.23        9.38      2.73 o
   4   9  10       20.97       17.90      3.14 o
   5   9  10        8.51       11.33      3.01 o
   6   9  10        9.14       11.40      3.14 o
   7   9  10        0.50        1.59      3.66 o
  -8  10  10        4.07        2.53      3.96 o
  -7  10  10       29.07       27.52      4.04 o
  -6  10  10        0.41        6.30      3.80 o
  -5  10  10        6.19        3.55      4.66 o
  -4  10  10        0.08        1.30      6.70 o
  -3  10  10       38.95       33.08      4.77 o
  -2  10  10       53.35       45.86      5.16 o
  -1  10  10       20.33       27.52      4.48 o
   0  10  10       11.46       12.63      4.49 o
   1  10  10       89.62      105.69      7.18 o
   2  10  10       67.95       61.46      5.73 o
   3  10  10       25.23       23.69      3.24 o
   4  10  10        0.03        1.83      3.49 o
   5  10  10        4.24        2.97      3.18 o
   6  10  10        7.59       13.95      3.80 o
  -7  11  10       10.81       10.84      3.71 o
  -6  11  10       35.52       41.30      4.21 o
  -5  11  10       10.69        6.52      4.20 o
  -4  11  10        5.87        7.43      6.99 o
  -3  11  10        4.70        9.72      6.82 o
  -2  11  10       45.73       43.19      7.14 o
  -1  11  10       33.86       28.22      5.02 o
   0  11  10        7.94       11.96      4.90 o
   1  11  10        7.92       13.45      4.66 o
   2  11  10        0.11       -0.09      4.52 o
   3  11  10        7.56       10.97      5.53 o
   4  11  10        5.25       10.39      4.26 o
  -5  12  10        3.48        4.12      5.60 o
  -4  12  10       19.80       31.97      7.30 o
  -3  12  10       25.93       20.64      7.28 o
  -2  12  10       16.27       12.75      7.04 o
  -1  12  10       24.78       31.69      6.94 o
   0  12  10       27.47       21.46      5.02 o
   1  12  10        0.82        1.40      4.72 o
   2  12  10        2.56        3.76      5.04 o
   3  12  10        0.39        2.50      4.73 o
 -12   1  11        4.67        5.51      4.16 o
 -11   1  11        6.41        4.71      4.89 o
 -10   1  11      133.93      120.16      5.19 o
  -9   1  11       41.26       36.74      4.58 o
  -8   1  11       65.89       73.70      6.49 o
  -7   1  11      261.36      277.61      5.61 o
  -6   1  11       20.28       28.13      3.57 o
  -5   1  11      261.35      259.28      3.94 o
  -4   1  11      234.32      210.38     10.67 o
  -3   1  11        0.35       -0.92      4.82 o
  -2   1  11        0.55        3.02      3.33 o
  -1   1  11      148.70      136.36      4.99 o
   0   1  11       77.22       88.67      3.98 o
   1   1  11       45.38       41.38      2.65 o
   2   1  11      656.60      658.49     10.26 o
   3   1  11        2.09        0.12      2.77 o
   4   1  11      168.58      153.41      3.03 o
   5   1  11       61.14       54.17      3.21 o
   6   1  11        1.61        2.46      2.30 o
   7   1  11        0.30        3.79      2.61 o
   8   1  11        9.43        8.68      2.80 o
   9   1  11        0.73        2.34      3.15 o
 -12   2  11        3.97        7.93      5.13 o
 -11   2  11       45.91       44.03      4.10 o
 -10   2  11        1.12        0.99      3.70 o
  -9   2  11        0.52        1.66      3.64 o
  -8   2  11        6.39        7.79      4.15 o
  -7   2  11        9.43       17.08      3.59 o
  -6   2  11       39.26       33.92      2.79 o
  -5   2  11       11.96       16.36      3.08 o
  -4   2  11      114.79      126.55      4.13 o
  -3   2  11       60.68       59.79      3.96 o
  -2   2  11      101.22      106.18      4.23 o
  -1   2  11        2.56        8.05      4.38 o
   0   2  11      168.22      160.18      3.43 o
   1   2  11       19.15       21.63      2.38 o
   2   2  11       17.30       12.08      2.48 o
   3   2  11        1.93        3.89      2.46 o
   4   2  11      108.06       95.18      3.01 o
   5   2  11        0.31        0.58      2.70 o
   6   2  11       95.76       95.64      3.25 o
   7   2  11        3.21        5.17      2.45 o
   8   2  11        5.26        9.78      2.79 o
   9   2  11        2.18        2.48      3.10 o
 -11   3  11       27.61       27.90      5.59 o
 -10   3  11       43.39       38.36      4.32 o
  -9   3  11       77.21       68.06      4.42 o
  -8   3  11        0.03        3.29      4.54 o
  -7   3  11      140.12      160.43      5.38 o
  -6   3  11      283.47      268.73      4.10 o
  -5   3  11      108.65      100.71      4.01 o
  -4   3  11       22.24       23.98      3.15 o
  -3   3  11       74.36       86.17      5.03 o
  -2   3  11        0.00        3.80      3.69 o
  -1   3  11       66.30       66.72      4.32 o
   0   3  11       91.07       82.47      3.91 o
   1   3  11        0.62       -1.34      2.84 o
   2   3  11       36.83       32.36      2.92 o
   3   3  11       86.62       97.48      3.34 o
   4   3  11        6.46        4.92      2.76 o
   5   3  11      109.88      124.86      4.02 o
   6   3  11        3.74        6.12      2.50 o
   7   3  11        4.91        7.13      2.70 o
   8   3  11        1.03        4.39      2.75 o
   9   3  11       11.04        7.54      3.04 o
 -11   4  11        0.10       -0.23      4.09 o
 -10   4  11        8.22        7.75      4.84 o
  -9   4  11        0.02       -0.93      3.61 o
  -8   4  11       75.82       79.95      4.91 o
  -7   4  11       99.25       90.93      4.21 o
  -6   4  11       29.46       20.10      3.16 o
  -5   4  11      187.60      201.21      4.35 o
  -4   4  11       12.71       10.60      3.41 o
  -3   4  11      150.34      146.18      5.20 o
  -2   4  11       25.55       27.67      4.54 o
  -1   4  11       49.11       58.43      4.77 o
   1   4  11       35.77       33.38      2.53 o
   2   4  11      144.28      147.79      3.55 o
   3   4  11       48.28       49.77      2.90 o
   4   4  11       20.64       16.89      2.50 o
   5   4  11       22.33       28.03      3.18 o
   6   4  11       12.13       13.77      2.75 o
   7   4  11        0.07        3.03      3.27 o
   8   4  11        4.49        1.76      2.70 o
   9   4  11        1.23        3.38      2.73 o
 -11   5  11        3.36        3.58      5.57 o
 -10   5  11        1.84        4.09      3.82 o
  -9   5  11        1.59        0.91      3.96 o
  -8   5  11        3.41        9.83      4.93 o
  -7   5  11       12.82       11.07      3.50 o
  -6   5  11        8.40        6.52      2.89 o
  -5   5  11       42.89       41.94      4.35 o
  -4   5  11      100.73       93.92      4.90 o
  -3   5  11        3.57        4.14      3.65 o
  -2   5  11       22.11       20.73      4.16 o
  -1   5  11       62.43       70.56      4.27 o
   0   5  11       80.62       69.04      3.15 o
   1   5  11       66.88       73.70      3.35 o
   2   5  11       81.21       93.85      3.08 o
   3   5  11       46.62       44.70      3.22 o
   4   5  11        8.32       10.34      2.81 o
   5   5  11       65.99       58.92      3.18 o
   6   5  11       54.24       54.80      2.90 o
   7   5  11        1.91        5.29      2.95 o
   8   5  11        2.55        1.43      2.76 o
 -10   6  11       33.90       34.91      4.64 o
  -9   6  11       22.11       24.31      4.15 o
  -8   6  11       14.06       14.76      3.98 o
  -7   6  11        8.93        9.92      3.15 o
  -6   6  11       20.10       25.90      3.27 o
  -5   6  11       60.78       69.30      6.59 o
  -4   6  11       10.40       -0.38      6.36 o
  -3   6  11        5.60       17.99      6.15 o
  -2   6  11      220.61      198.97      5.76 o
  -1   6  11      486.25      466.45     15.85 o
   0   6  11      128.75      149.30      4.83 o
   1   6  11      275.45      296.77      7.69 o
   2   6  11        0.78        3.47      3.08 o
   3   6  11        0.43        1.89      3.09 o
   4   6  11        2.13        5.44      2.73 o
   5   6  11       66.05       58.61      3.33 o
   6   6  11        3.63        2.77      3.28 o
   7   6  11       31.32       35.37      3.46 o
   8   6  11       38.70       33.68      3.27 o
 -10   7  11       31.34       34.26      7.15 o
  -9   7  11        5.48       10.75      5.42 o
  -8   7  11       78.53       94.55     12.05 o
  -7   7  11      178.03      190.95      9.09 o
  -6   7  11        0.25       -1.15      3.03 o
  -5   7  11      111.32      105.40      5.36 o
  -4   7  11       12.96       15.56      6.75 o
  -3   7  11       69.08       68.83      5.23 o
  -2   7  11        0.18       11.72      6.18 o
  -1   7  11      140.00      137.69      5.35 o
   0   7  11      243.68      259.86     11.43 o
   1   7  11        9.08       10.12      3.01 o
   2   7  11      200.38      191.31      7.58 o
   3   7  11       30.88       34.59      2.93 o
   4   7  11        8.10        4.78      2.80 o
   5   7  11        0.08        2.73      2.71 o
   6   7  11        1.77        1.62      2.96 o
   7   7  11        6.26        8.85      2.86 o
  -9   8  11       32.65       29.66      5.52 o
  -8   8  11       48.79       62.93     12.13 o
  -7   8  11       18.42       21.09      3.93 o
  -6   8  11       33.33       49.02      4.67 o
  -5   8  11       34.40       29.71      4.60 o
  -4   8  11       23.87       26.21      6.27 o
  -3   8  11       65.40       60.60      4.85 o
  -2   8  11        9.62        8.10      4.29 o
  -1   8  11        4.12        7.93      6.25 o
   0   8  11       12.47       19.37      6.18 o
   1   8  11      221.81      209.02      9.99 o
   2   8  11        1.44        0.63      2.91 o
   3   8  11        2.79        0.56      2.64 o
   4   8  11        1.79        5.56      3.35 o
   5   8  11        2.46        2.23      3.08 o
   6   8  11        1.29        0.83      3.41 o
   7   8  11       19.71       18.64      2.68 o
  -8   9  11       13.97       11.24      4.12 o
  -7   9  11        5.49        3.76      4.67 o
  -6   9  11       39.39       45.30      5.38 o
  -5   9  11        7.65        9.35      6.51 o
  -4   9  11        0.69        6.12      6.46 o
  -3   9  11       32.92       36.25      4.75 o
  -2   9  11       64.44       73.52      5.09 o
  -1   9  11       12.64       18.57      4.60 o
   0   9  11        0.93        7.48      4.34 o
   1   9  11       22.93       22.48      5.94 o
   2   9  11       20.29       15.58      3.69 o
   3   9  11        0.21        0.85      3.12 o
   4   9  11        1.06        3.32      2.74 o
   5   9  11        0.04       -0.69      2.96 o
   6   9  11        1.74        5.37      3.24 o
  -7  10  11        0.70        7.07      4.90 o
  -6  10  11       17.38       15.15      4.76 o
  -5  10  11        9.63        8.90      6.58 o
  -4  10  11        0.17        2.67      4.68 o
  -3  10  11        1.13        5.62      6.71 o
  -2  10  11        4.41        9.14      5.02 o
  -1  10  11        3.31       11.72      6.82 o
   0  10  11        0.00       -5.98      6.68 o
   1  10  11        8.42       11.57      7.09 o
   2  10  11        0.96        1.85      5.61 o
   3  10  11        0.22        0.17      3.62 o
   4  10  11        7.96        9.98      2.99 o
   5  10  11        1.57        3.61      3.33 o
  -6  11  11        0.06        0.56      5.01 o
  -5  11  11        0.01        1.84      3.56 o
  -4  11  11       17.02       17.02      6.89 o
  -3  11  11        9.39       22.84      6.78 o
  -2  11  11        0.00        2.43      4.77 o
  -1  11  11        0.43        1.83      6.71 o
   0  11  11        0.18       -2.43      6.97 o
   1  11  11       12.04        6.95      7.14 o
   2  11  11        2.02        4.19      5.04 o
   3  11  11        0.23        2.28      4.59 o
  -3  12  11        0.12       -1.74      7.30 o
  -2  12  11        1.09        6.13      7.36 o
  -1  12  11       20.73       18.50      5.67 o
   0  12  11       18.24       17.17      7.16 o
   1  12  11        0.15       -0.85      5.43 o
 -11   0  12        0.48        1.25      5.02 o
 -10   0  12       76.74       52.38      7.04 o
  -9   0  12      141.95      144.02      6.08 o
  -8   0  12      317.05      272.42      7.14 o
  -7   0  12      119.39      113.05      7.11 o
  -6   0  12       37.90       43.88      5.83 o
  -5   0  12      284.79      308.81     10.15 o
  -4   0  12      745.44      829.00     11.38 o
  -3   0  12       68.78       70.29      6.71 o
  -2   0  12        0.30       -0.19      4.29 o
  -1   0  12      145.73      161.78      7.35 o
   0   0  12      481.28      541.77     20.56 o
   1   0  12      535.24      595.41     20.77 o
   2   0  12       71.95       63.23      4.99 o
   3   0  12      231.07      237.07     10.63 o
   4   0  12        3.55        3.12      4.16 o
   5   0  12       53.38       71.82      8.33 o
   6   0  12        5.16        5.00      3.65 o
   7   0  12       19.66       12.69      6.59 o
   8   0  12        0.26        0.11      4.31 o
 -11   1  12        1.05        6.40      4.14 o
 -10   1  12        1.12        0.71      3.32 o
  -9   1  12       87.84       71.41      6.15 o
  -8   1  12        1.27        0.34      3.54 o
  -7   1  12       38.37       55.87      3.98 o
  -6   1  12        7.78       10.69      2.83 o
  -5   1  12        0.67       -0.07      3.09 o
  -4   1  12       31.62       24.49      4.40 o
  -3   1  12       18.19       10.04      3.67 o
  -1   1  12       39.42       48.07      4.49 o
   0   1  12       19.63       18.36      3.04 o
   1   1  12      184.02      165.63      3.17 o
   2   1  12       36.44       29.53      2.87 o
   3   1  12      102.95      113.02      6.92 o
   4   1  12        2.91        5.99      2.73 o
   5   1  12       21.54       20.57      3.25 o
   6   1  12       15.94       17.57      2.67 o
   7   1  12        1.21        3.80      2.96 o
   8   1  12       33.25       30.56      3.62 o
 -11   2  12       23.28       26.34      4.44 o
 -10   2  12       42.55       56.86      6.17 o
  -9   2  12        3.63        4.09      4.51 o
  -8   2  12        0.84        4.92      4.37 o
  -7   2  12       27.76       29.95      3.74 o
  -6   2  12       26.69       37.55      2.98 o
  -5   2  12       23.84       20.32      3.59 o
  -4   2  12      100.76       99.15      8.15 o
  -3   2  12       23.55       34.90      4.57 o
  -2   2  12        4.54        7.68      4.40 o
  -1   2  12      197.24      163.73      5.07 o
   0   2  12      337.87      300.61      7.03 o
   1   2  12        4.01        6.69      2.53 o
   2   2  12      810.53      802.61      6.37 o
   3   2  12      122.58      114.00      3.47 o
   4   2  12       17.39       16.22      3.24 o
   5   2  12      137.24      141.82      3.56 o
   6   2  12       62.47       58.03      3.38 o
   7   2  12        4.85        3.91      3.01 o
   8   2  12        0.00        2.80      2.88 o
 -11   3  12       13.76       15.33      5.23 o
 -10   3  12        0.03       -1.15      4.75 o
  -9   3  12        2.42        1.13      4.51 o
  -8   3  12        2.78        6.19      4.48 o
  -7   3  12        5.78       13.51      2.90 o
  -6   3  12       47.00       55.95      3.59 o
  -5   3  12        2.71        4.57      3.56 o
  -4   3  12       46.45       39.27      3.99 o
  -3   3  12      111.62      129.00      5.17 o
  -2   3  12      131.32      145.03      4.51 o
  -1   3  12        3.09        2.22      4.29 o
   0   3  12        0.12        0.84      2.73 o
   1   3  12        4.12        5.19      3.09 o
   2   3  12       61.76       74.29      3.02 o
   3   3  12      158.92      156.53      3.95 o
   4   3  12       67.62       76.88      3.10 o
   5   3  12       70.50       76.56      4.31 o
   6   3  12        1.51        2.70      2.46 o
   7   3  12       18.21       20.66      3.04 o
   8   3  12        5.56        5.13      3.21 o
 -11   4  12        4.41        7.66      5.13 o
 -10   4  12        0.12        3.84      4.40 o
  -9   4  12       25.77       16.77      4.74 o
  -8   4  12       12.83       18.17      5.04 o
  -7   4  12       63.80       57.29      3.10 o
  -6   4  12        5.41        3.48      2.86 o
  -5   4  12        0.13       -1.15      3.73 o
  -4   4  12      182.89      193.46      5.77 o
  -3   4  12      273.15      284.31      7.03 o
  -2   4  12        3.01        5.19      3.74 o
  -1   4  12      435.48      443.62     11.40 o
   0   4  12      102.47      114.16      3.20 o
   1   4  12       15.41        9.71      3.06 o
   2   4  12      280.74      280.59      5.72 o
   3   4  12        5.46        7.12      2.81 o
   4   4  12       59.86       65.49      3.07 o
   5   4  12       20.51       22.15      3.27 o
   6   4  12       45.46       47.85      3.15 o
   7   4  12        0.97       -2.11      2.73 o
   8   4  12        0.00       -0.81      3.15 o
 -10   5  12       17.01       17.46      4.81 o
  -9   5  12       14.09       16.04      4.98 o
  -8   5  12       14.71       11.07      4.17 o
  -7   5  12       29.06       28.95      2.88 o
  -6   5  12        1.29        4.68      2.77 o
  -5   5  12       70.88       68.01      3.94 o
  -4   5  12       52.30       58.86      4.00 o
  -3   5  12      324.41      298.06     11.72 o
  -2   5  12      488.81      501.50      9.64 o
  -1   5  12       42.35       39.83      5.25 o
   0   5  12        2.66        1.81      4.07 o
   1   5  12      117.92      113.60      3.57 o
   2   5  12        1.28        4.00      2.92 o
   3   5  12        3.51        5.32      3.10 o
   4   5  12       57.16       60.26      3.16 o
   5   5  12       19.17       19.30      2.98 o
   6   5  12       18.51       13.90      2.60 o
   7   5  12       13.26       12.39      3.45 o
 -10   6  12        8.23        9.48      5.65 o
  -9   6  12       20.85       19.49      3.98 o
  -8   6  12       20.63       17.85      3.29 o
  -7   6  12        3.30        4.54      3.51 o
  -6   6  12        0.01        0.01      2.96 o
  -5   6  12       38.92       32.31      4.70 o
  -4   6  12        5.48        1.62      6.36 o
  -3   6  12        4.00        6.97      6.37 o
  -2   6  12       87.48       84.67      5.65 o
  -1   6  12        9.41        9.15      3.96 o
   0   6  12       42.61       42.76      4.01 o
   1   6  12        2.89        8.08      3.40 o
   2   6  12        0.47        1.85      2.57 o
   3   6  12       42.46       44.17      2.99 o
   4   6  12        0.29        1.17      3.18 o
   5   6  12       38.24       38.96      2.84 o
   6   6  12        5.11        7.59      3.04 o
   7   6  12        8.84        5.60      3.56 o
  -9   7  12       16.66       19.84      5.20 o
  -8   7  12        1.05        3.56      4.09 o
  -7   7  12       11.31       13.76      4.86 o
  -6   7  12        7.84        9.01      3.30 o
  -5   7  12       93.28       83.66      5.45 o
  -4   7  12       23.94       20.60      4.48 o
  -3   7  12        9.05       10.17      4.54 o
  -2   7  12        0.85        9.91      4.39 o
  -1   7  12       35.67       34.24      4.77 o
   0   7  12        1.73        3.00      5.10 o
   1   7  12        4.80        8.23      3.03 o
   2   7  12        6.38        5.60      3.12 o
   3   7  12        0.72        1.83      3.24 o
   4   7  12        1.18        2.72      2.84 o
   5   7  12        0.03       -0.37      2.97 o
   6   7  12        6.53        7.46      3.21 o
  -8   8  12        7.04        8.71      4.09 o
  -7   8  12        6.15        8.59      3.75 o
  -6   8  12      101.35       98.20      5.20 o
  -5   8  12       15.07       14.66      4.61 o
  -4   8  12        1.69        7.79      4.51 o
  -3   8  12        2.09        9.77      6.22 o
  -2   8  12       62.15       52.19      6.46 o
  -1   8  12       27.80       21.95      6.36 o
   0   8  12        6.25        2.27      6.08 o
   1   8  12       45.89       46.69      4.64 o
   2   8  12       11.06       14.41      2.89 o
   3   8  12       38.58       30.45      3.53 o
   4   8  12       18.43       22.08      3.05 o
   5   8  12        0.26        3.03      3.05 o
   6   8  12        1.05        0.87      2.94 o
  -7   9  12        1.25       -0.13      4.82 o
  -6   9  12       14.16       16.92      3.92 o
  -5   9  12        6.37        3.91      6.75 o
  -4   9  12       15.96       14.13      6.70 o
  -3   9  12       16.02       14.13      6.49 o
  -2   9  12       20.71       25.10      4.80 o
  -1   9  12       24.91       20.88      4.87 o
   0   9  12        0.27        2.20      6.49 o
   1   9  12        1.24        1.04      6.68 o
   2   9  12        4.86        4.93      4.54 o
   3   9  12       43.10       45.83      3.60 o
   4   9  12        1.12        1.10      3.56 o
   5   9  12        7.40        8.16      3.63 o
  -6  10  12        0.59        0.54      4.93 o
  -5  10  12        1.11        5.64      6.97 o
  -4  10  12        0.86        5.69      6.78 o
  -3  10  12       28.24       30.21      6.63 o
  -2  10  12       24.98       25.39      4.78 o
  -1  10  12        0.49        1.03      7.04 o
   0  10  12        7.58       13.31      4.68 o
   1  10  12        4.99       11.79      4.65 o
   2  10  12        5.48       -1.31      4.45 o
   3  10  12        7.43        3.68      4.46 o
  -4  11  12        0.87        5.60      5.02 o
  -3  11  12        8.51       12.13      4.85 o
  -2  11  12        0.33        4.78      4.95 o
  -1  11  12       15.62        6.10      6.90 o
   0  11  12       18.23       12.20      5.09 o
   1  11  12        5.50       11.09      7.41 o
   2  11  12        7.49       12.44      7.41 o
 -11   1  13        3.77        5.43      5.09 o
 -10   1  13        0.81       -2.82      4.65 o
  -9   1  13        1.62        5.54      3.92 o
  -8   1  13       55.85       49.29      3.46 o
  -7   1  13        7.73        9.64      3.16 o
  -6   1  13       60.22       60.80      3.18 o
  -5   1  13       47.76       44.03      3.70 o
  -4   1  13      159.31      147.29      5.29 o
  -3   1  13       28.69       29.09      4.52 o
  -2   1  13      217.40      196.75      5.42 o
  -1   1  13      261.93      229.21      4.97 o
   0   1  13       15.86       15.06      2.60 o
   1   1  13      223.10      231.01      3.58 o
   2   1  13      153.43      144.69      3.24 o
   3   1  13       17.28       19.16      2.86 o
   4   1  13        0.00       -1.05      2.54 o
   5   1  13       67.44       64.32      3.40 o
   6   1  13       27.73       27.11      2.54 o
   7   1  13        0.52        0.01      2.87 o
   8   1  13       10.69       11.86      3.65 o
 -10   2  13        1.38        3.91      4.74 o
  -9   2  13       33.90       34.48      4.02 o
  -8   2  13        1.08        2.39      3.29 o
  -7   2  13        0.21        1.84      2.80 o
  -6   2  13       41.97       37.17      2.97 o
  -5   2  13       49.78       39.20      3.78 o
  -4   2  13       45.59       53.62      3.85 o
  -3   2  13       83.57       76.04      4.18 o
  -2   2  13      122.44      107.67      5.04 o
  -1   2  13       32.87       31.43      4.60 o
   0   2  13      164.79      190.62      5.32 o
   1   2  13        0.05        0.78      2.52 o
   2   2  13        0.54        3.53      2.81 o
   3   2  13        8.01       11.55      3.12 o
   4   2  13       60.87       56.79      2.91 o
   5   2  13        1.64        1.35      2.87 o
   6   2  13        1.65        2.52      3.07 o
   7   2  13       68.50       56.42      3.11 o
 -10   3  13        0.43        0.28      4.98 o
  -9   3  13        0.83        0.25      3.90 o
  -8   3  13        0.33        3.59      3.23 o
  -7   3  13       23.45       15.01      3.25 o
  -6   3  13        4.38        2.00      3.12 o
  -5   3  13       36.96       30.91      3.84 o
  -4   3  13      259.01      216.28      6.92 o
  -3   3  13       15.34        4.33      3.94 o
  -2   3  13      343.65      338.84      9.99 o
  -1   3  13      688.09      668.18      6.74 o
   0   3  13      229.56      233.41      6.97 o
   1   3  13      157.20      168.75      3.23 o
   2   3  13      154.04      158.22      3.52 o
   3   3  13       15.53       10.88      2.61 o
   4   3  13      197.99      172.99      3.61 o
   5   3  13        3.66        8.49      2.92 o
   6   3  13        5.84        4.72      3.02 o
   7   3  13        3.86        3.29      2.81 o
 -10   4  13        0.07        3.12      5.02 o
  -9   4  13       14.89       18.94      4.55 o
  -8   4  13        2.08        1.35      3.51 o
  -7   4  13        7.52        6.70      3.03 o
  -6   4  13       13.45        7.33      3.39 o
  -5   4  13        4.60        6.60      4.18 o
  -4   4  13        4.74        9.47      3.26 o
  -3   4  13      118.03      104.72      5.52 o
  -2   4  13      131.48      115.56      4.69 o
  -1   4  13       21.98       30.59      4.68 o
   0   4  13        0.36        1.60      3.02 o
   1   4  13       36.11       39.55      2.78 o
   2   4  13       42.77       48.56      3.08 o
   3   4  13       13.43       13.42      2.93 o
   4   4  13        6.11        4.18      3.28 o
   5   4  13        7.06        7.20      2.90 o
   6   4  13        0.40        0.22      3.03 o
   7   4  13        5.21        5.50      3.60 o
 -10   5  13       12.32       14.56      5.41 o
  -9   5  13       11.08       12.72      4.18 o
  -8   5  13        6.55       10.73      3.62 o
  -7   5  13        2.34        4.42      3.14 o
  -6   5  13       13.13       14.40      3.68 o
  -5   5  13        0.66        0.25      4.37 o
  -4   5  13        0.36        0.85      3.61 o
  -3   5  13        0.27        4.37      3.52 o
  -2   5  13      129.41      110.02      7.02 o
  -1   5  13       31.28       29.19      5.12 o
   0   5  13       79.72       83.46      4.40 o
   1   5  13      257.11      246.79      5.47 o
   2   5  13       44.66       33.91      3.06 o
   3   5  13       13.17       16.14      2.99 o
   4   5  13      118.79      119.20      4.64 o
   5   5  13       19.65       23.14      2.87 o
   6   5  13        0.00        1.01      3.06 o
   7   5  13        4.09        5.06      2.95 o
  -9   6  13        5.86        8.29      3.46 o
  -8   6  13       70.69       73.36      4.29 o
  -7   6  13        1.87        5.25      3.81 o
  -6   6  13       37.41       44.72      3.28 o
  -5   6  13        9.76       11.26      4.68 o
  -4   6  13        1.26       18.49      6.42 o
  -3   6  13        2.78        5.79      4.60 o
  -2   6  13        5.34        5.94      3.99 o
  -1   6  13        2.64       -0.16      5.20 o
   0   6  13       25.87       20.80      5.07 o
   1   6  13       23.66       17.68      2.98 o
   2   6  13       33.23       41.58      3.41 o
   3   6  13       51.30       52.26      3.42 o
   4   6  13        1.37        3.33      3.03 o
   5   6  13       12.33       16.62      3.06 o
   6   6  13        0.00        1.89      3.12 o
  -8   7  13        0.34        4.31      4.90 o
  -7   7  13       52.57       60.70      8.48 o
  -6   7  13       22.13       26.41      5.90 o
  -5   7  13       15.65       12.93      4.99 o
  -4   7  13       28.30       18.69      4.99 o
  -3   7  13       10.81       15.94      6.73 o
  -2   7  13       56.91       54.36      6.71 o
  -1   7  13       23.43       29.45      4.60 o
   0   7  13       51.51       46.61      5.37 o
   1   7  13        0.80        2.74      4.30 o
   2   7  13        5.55        7.17      3.34 o
   3   7  13       13.16       15.22      3.11 o
   4   7  13       25.24       34.22      3.63 o
   5   7  13        3.02        6.80      3.50 o
  -8   8  13        0.01        1.50      4.20 o
  -7   8  13        0.01        1.35      4.08 o
  -6   8  13        5.57        9.91      3.84 o
  -5   8  13        2.71        7.21      4.87 o
  -4   8  13        2.24        6.22      6.63 o
  -3   8  13       15.80       14.88      5.07 o
  -2   8  13        0.36       -3.42      6.68 o
  -1   8  13        0.40       10.22      6.51 o
   0   8  13        0.30       -1.38      6.46 o
   1   8  13       50.71       50.00      3.98 o
   2   8  13        8.60       14.15      3.03 o
   3   8  13        0.62       -0.66      3.09 o
   4   8  13        9.07        7.88      2.95 o
   5   8  13        1.55        4.12      3.29 o
  -6   9  13        3.80        6.32      3.99 o
  -5   9  13        0.90       -2.27      4.63 o
  -4   9  13        1.40        6.25      6.58 o
  -3   9  13        0.01       -0.96      4.65 o
  -2   9  13       44.51       54.30      5.21 o
  -1   9  13        0.39        5.02      6.61 o
   0   9  13        1.78        8.20      6.73 o
   1   9  13        0.50        2.82      4.66 o
   2   9  13        0.08       -0.19      3.97 o
   3   9  13        6.57        8.15      3.43 o
  -5  10  13        2.07        6.68      4.94 o
  -4  10  13        1.66        2.26      5.06 o
  -3  10  13       47.46       44.74      5.21 o
  -2  10  13        5.91        4.31      5.09 o
  -1  10  13        4.34       -0.75      7.06 o
   0  10  13       47.41       47.26      5.28 o
   1  10  13       12.96       11.38      7.12 o
   2  10  13        0.13        4.47      4.62 o
 -10   0  14        0.02        0.32      7.24 o
  -9   0  14        2.77       10.37      5.06 o
  -8   0  14        9.35        6.41      3.96 o
  -7   0  14        3.94       -0.85      3.64 o
  -6   0  14      112.98       88.66      6.48 o
  -4   0  14      101.13      115.95      5.91 o
  -3   0  14       42.22       44.33      7.00 o
  -2   0  14        2.68        3.95      4.44 o
  -1   0  14        9.60        7.18      6.24 o
   0   0  14       48.45       32.45      4.86 o
   1   0  14        2.39        0.34      4.95 o
   2   0  14      209.02      232.50      5.51 o
   3   0  14       69.62       62.31      4.73 o
   4   0  14        0.15        0.76      3.76 o
   5   0  14       63.88       61.60      4.18 o
   6   0  14       47.73       50.69      4.46 o
   7   0  14        8.71        8.31      4.26 o
 -10   1  14        4.46        3.40      5.10 o
  -9   1  14        0.09        3.41      3.11 o
  -8   1  14        5.01        5.64      2.95 o
  -7   1  14        0.56        5.90      3.32 o
  -6   1  14       18.85       24.32      3.28 o
  -5   1  14       79.65       80.48      4.28 o
  -4   1  14        4.09        6.55      3.76 o
  -3   1  14       84.71       96.86      4.47 o
  -2   1  14       72.20       83.17      5.16 o
  -1   1  14        3.09        3.98      4.38 o
   0   1  14       23.07       19.50      2.57 o
   1   1  14      108.04       94.57      3.18 o
   3   1  14        7.55       11.19      3.17 o
   4   1  14       34.82       46.18      3.43 o
   5   1  14       11.16        9.36      2.65 o
   6   1  14       22.36       22.75      3.46 o
   7   1  14       21.54       25.02      3.64 o
 -10   2  14        1.67        2.86      5.08 o
  -9   2  14        8.42        7.11      3.11 o
  -8   2  14        1.95        4.62      3.34 o
  -7   2  14       69.75       70.92      3.54 o
  -6   2  14        2.28        0.48      2.85 o
  -5   2  14       13.91       21.46      3.75 o
  -3   2  14        0.00        3.95      4.35 o
  -2   2  14       42.39       35.02      6.29 o
  -1   2  14       11.80       14.39      3.66 o
   2   2  14        5.08        9.51      2.87 o
   3   2  14        1.71        2.76      2.64 o
   4   2  14       73.44       64.99      3.13 o
   5   2  14       26.74       22.80      3.44 o
   6   2  14        3.03        3.47      3.44 o
   7   2  14        2.92        3.10      2.96 o
 -10   3  14        1.20       -0.67      4.38 o
  -9   3  14        3.28        5.41      3.00 o
  -8   3  14        0.07        2.84      3.51 o
  -7   3  14        0.54       -0.98      2.89 o
  -5   3  14        0.32        0.31      3.22 o
  -4   3  14       12.97        7.45      3.76 o
  -3   3  14       22.30       28.58      3.88 o
  -2   3  14        8.06       18.18      4.48 o
  -1   3  14       36.03       29.54      4.55 o
   0   3  14        0.20        1.80      2.65 o
   1   3  14       60.60       60.50      3.41 o
   2   3  14        2.37        1.04      2.67 o
   3   3  14        1.17        1.02      2.91 o
   4   3  14        0.59        5.05      3.27 o
   5   3  14       33.80       34.81      2.99 o
   6   3  14       16.08       11.75      3.61 o
  -9   4  14        2.40        2.37      3.66 o
  -8   4  14        0.01        2.13      3.44 o
  -7   4  14        4.50        8.51      3.16 o
  -6   4  14       13.57       22.02      3.06 o
  -5   4  14       17.83       13.05      4.04 o
  -4   4  14        3.47        8.62      4.03 o
  -3   4  14      174.93      162.10      7.49 o
  -2   4  14        1.64        7.52      6.07 o
  -1   4  14       36.49       38.15      4.01 o
   0   4  14        7.45        6.22      3.77 o
   1   4  14      219.46      230.30      5.02 o
   2   4  14        2.03        3.21      2.68 o
   3   4  14       20.46       17.76      2.74 o
   4   4  14       42.03       38.73      3.48 o
   5   4  14       28.18       34.80      3.06 o
   6   4  14        0.37        3.17      3.22 o
  -9   5  14       22.19       26.30      3.50 o
  -8   5  14        0.22        0.51      3.20 o
  -7   5  14        0.07        1.49      2.84 o
  -6   5  14       17.43       19.78      3.69 o
  -5   5  14        0.00        2.22      4.41 o
  -4   5  14       49.65       45.27      3.89 o
  -3   5  14        0.17        0.30      3.46 o
  -2   5  14        0.98        3.56      4.00 o
  -1   5  14        8.09        7.71      4.09 o
   0   5  14      124.75      125.96      5.76 o
   1   5  14       37.66       42.62      3.19 o
   2   5  14       15.42       19.97      3.29 o
   3   5  14        9.31       10.52      2.86 o
   4   5  14        5.99        4.57      3.43 o
   5   5  14        7.29        8.61      3.53 o
   6   5  14        0.01        4.62      3.03 o
  -8   6  14        0.83        2.31      3.31 o
  -7   6  14        0.02        1.00      3.12 o
  -6   6  14        2.84        2.21      4.31 o
  -5   6  14        6.62        9.74      4.97 o
  -4   6  14        4.76        5.30      6.78 o
  -3   6  14        5.71       12.85      4.23 o
  -2   6  14       77.56       72.01      5.11 o
  -1   6  14        0.11        1.35      5.14 o
   0   6  14        1.37        1.90      5.07 o
   1   6  14        1.63        2.36      3.14 o
   2   6  14        0.27        1.33      3.37 o
   3   6  14        8.12       11.11      3.16 o
   4   6  14        0.84        2.65      3.43 o
   5   6  14        0.17        3.49      2.88 o
  -7   7  14        3.01        6.79      4.96 o
  -6   7  14        4.80        4.54      3.93 o
  -5   7  14        1.28        4.77      6.75 o
  -4   7  14        0.49        5.50      7.26 o
  -3   7  14       19.92       13.09      5.01 o
  -2   7  14       60.23       68.83      7.23 o
  -1   7  14       96.98      100.86      6.76 o
   0   7  14       20.55       25.18      4.40 o
   1   7  14        8.29        9.70      3.37 o
   2   7  14        3.62        4.97      2.73 o
   3   7  14        0.29        1.05      3.16 o
   4   7  14        7.90        8.92      3.26 o
  -6   8  14        7.23        6.55      4.64 o
  -5   8  14        8.95        7.98      6.89 o
  -4   8  14        0.94       -2.92      6.61 o
  -3   8  14        0.02        4.41      6.94 o
  -2   8  14       50.28       39.74      5.25 o
  -1   8  14       23.47       20.98      6.58 o
   0   8  14        7.22        3.02      4.58 o
   1   8  14       16.54       24.51      5.49 o
   2   8  14        0.04       -0.48      3.24 o
   3   8  14        9.88       11.34      3.85 o
  -5   9  14        0.29        5.33      7.11 o
  -4   9  14       12.52       11.91      5.02 o
  -3   9  14       39.25       29.64      5.28 o
  -2   9  14        6.10        6.25      7.11 o
  -1   9  14        4.87        8.53      6.90 o
   0   9  14       26.46       16.98      5.19 o
   1   9  14        9.02        9.55      7.04 o
   2   9  14        9.02        5.18      4.83 o
  -2  10  14        0.78        3.30      5.04 o
  -1  10  14        5.73        5.23      5.31 o
  -9   1  15       11.75        9.44      3.58 o
  -8   1  15        5.17        6.29      3.16 o
  -7   1  15        1.67        3.84      3.37 o
  -6   1  15        0.12       -0.28      3.28 o
  -5   1  15        9.92       16.20      3.86 o
  -4   1  15        0.26        3.21      4.63 o
  -3   1  15       17.51       15.27      3.91 o
  -2   1  15        4.34        4.92      3.82 o
  -1   1  15       25.66       31.23      4.71 o
   0   1  15        4.43        5.64      2.89 o
   1   1  15        4.21        7.62      2.88 o
   2   1  15       20.36       20.96      3.31 o
   3   1  15        0.65        3.14      2.95 o
   4   1  15        9.81        8.94      3.02 o
   5   1  15       53.67       56.38      2.87 o
   6   1  15       12.42       13.20      3.05 o
  -9   2  15        0.72        4.70      3.29 o
  -8   2  15        3.41        4.67      3.63 o
  -7   2  15        0.16        3.63      3.38 o
  -6   2  15        2.59        2.24      3.31 o
  -5   2  15        7.65       13.67      3.29 o
  -4   2  15        0.49        3.40      3.89 o
  -3   2  15       65.84       49.57      4.89 o
  -2   2  15        4.81        0.49      3.23 o
  -1   2  15       22.54       21.72      4.62 o
   0   2  15        0.00        1.11      3.17 o
   1   2  15        0.04       -0.24      3.18 o
   2   2  15        1.36        2.00      3.20 o
   3   2  15       36.23       39.88      3.34 o
   4   2  15        0.07        1.04      3.07 o
   5   2  15       24.69       22.65      2.61 o
  -9   3  15        1.33        1.42      3.65 o
  -8   3  15        5.86        6.65      3.19 o
  -7   3  15        5.41        8.06      3.07 o
  -6   3  15        2.16        2.03      3.04 o
  -5   3  15        0.06       -0.76      3.85 o
  -4   3  15        2.09        5.22      3.37 o
  -3   3  15       12.91        4.57      3.78 o
  -2   3  15       31.14       30.13      5.24 o
  -1   3  15       17.74       22.35      4.81 o
   0   3  15       19.62       19.03      3.36 o
   1   3  15      159.25      153.74      3.80 o
   2   3  15       12.24       12.24      2.72 o
   3   3  15       13.93       16.26      3.12 o
   4   3  15       33.70       38.32      3.21 o
   5   3  15        8.51       12.23      3.50 o
  -8   4  15        0.00        1.90      3.77 o
  -7   4  15        6.58        3.76      3.29 o
  -6   4  15        3.84        6.07      3.19 o
  -5   4  15        0.04        2.53      3.35 o
  -4   4  15       14.17       10.11      4.06 o
  -3   4  15        1.44        0.31      5.14 o
  -2   4  15       91.24       96.41      4.39 o
  -1   4  15        1.90        4.01      5.10 o
   0   4  15       14.57        7.67      4.67 o
   1   4  15       32.34       33.82      3.08 o
   2   4  15       13.78       18.64      3.16 o
   3   4  15        2.04        4.06      3.09 o
   4   4  15       13.36       15.35      3.50 o
   5   4  15        0.37        1.31      2.74 o
  -8   5  15       17.04        7.66      3.35 o
  -7   5  15        0.00        0.96      3.69 o
  -6   5  15       17.22       18.67      3.49 o
  -5   5  15       18.51       18.60      3.99 o
  -4   5  15        0.46       -0.14      3.60 o
  -3   5  15       11.40        4.02      4.36 o
  -2   5  15        0.06       -3.49      4.76 o
  -1   5  15       15.88       19.67      4.89 o
   0   5  15       29.26       36.74      5.42 o
   1   5  15        3.89        7.60      3.65 o
   2   5  15        7.99       12.12      3.56 o
   3   5  15        1.36        4.04      3.12 o
   4   5  15       29.89       26.41      3.67 o
  -7   6  15        9.89        8.32      3.72 o
  -6   6  15        0.74        3.23      4.40 o
  -5   6  15        0.04        2.78      4.61 o
  -4   6  15       16.80       18.43      4.57 o
  -3   6  15        1.44        0.44      5.17 o
  -2   6  15        0.58        2.68      3.92 o
  -1   6  15       13.61       13.32      5.28 o
   0   6  15        0.01        2.49      4.82 o
   1   6  15        0.13        3.70      4.27 o
   2   6  15        0.86       -1.64      3.14 o
   3   6  15        8.16        7.39      3.26 o
   4   6  15       36.09       38.10      3.78 o
  -6   7  15       14.67       27.14      4.34 o
  -5   7  15        0.04        2.14      7.21 o
  -4   7  15        0.05        5.21      6.70 o
  -3   7  15       12.94       13.45      7.00 o
  -2   7  15        1.35        9.50      5.04 o
  -1   7  15        0.06        2.90      6.17 o
   0   7  15        1.68        1.97      4.66 o
   1   7  15        0.57        5.09      4.99 o
   2   7  15        6.85        7.86      3.17 o
   3   7  15       14.75       14.58      3.28 o
  -5   8  15       13.52       19.34      7.28 o
  -4   8  15        0.38        4.58      5.14 o
  -3   8  15       14.76       15.41      5.26 o
  -2   8  15        3.28        3.78      5.13 o
  -1   8  15        3.80        5.60      7.06 o
   0   8  15       17.65       17.97      5.13 o
   1   8  15       39.85       39.46      6.12 o
  -2   9  15        2.62       -1.13      7.19 o
  -8   0  16        1.06        4.52      4.25 o
  -7   0  16       12.60       13.50      5.02 o
  -6   0  16        3.58        4.55      4.92 o
  -5   0  16        1.49        5.55      4.66 o
  -4   0  16        2.69        3.01      6.61 o
  -3   0  16        7.35        8.56      6.41 o
  -2   0  16       37.83       40.90      6.97 o
  -1   0  16       17.20       19.87      6.85 o
   0   0  16        5.38        7.57      6.44 o
   1   0  16        0.54        3.67      4.67 o
   2   0  16       12.55        9.47      4.80 o
   3   0  16       15.27       24.63      5.15 o
   4   0  16       60.18       53.37      5.15 o
  -8   1  16        0.29        2.55      3.04 o
  -7   1  16        2.99        9.57      3.25 o
  -6   1  16        1.22       -0.13      2.97 o
  -5   1  16        2.04        5.77      3.34 o
  -4   1  16       22.93       16.25      3.99 o
  -3   1  16        8.45        5.15      4.65 o
  -2   1  16       36.99       41.06      5.03 o
  -1   1  16        6.79       13.40      4.82 o
   0   1  16       28.38       25.28      4.77 o
   1   1  16        7.47        9.42      3.00 o
   2   1  16        4.79        6.35      3.39 o
   3   1  16       14.54        7.27      3.07 o
   4   1  16        0.15        0.34      2.83 o
  -8   2  16        6.80       11.87      3.33 o
  -7   2  16       20.04       21.29      3.34 o
  -6   2  16        1.60        5.53      3.47 o
  -5   2  16        6.57        1.40      3.90 o
  -4   2  16        2.93        4.69      4.87 o
  -3   2  16       45.44       60.46      5.04 o
  -2   2  16       21.11       19.44      4.83 o
  -1   2  16       72.40       77.31      5.13 o
   0   2  16        2.21        0.24      3.26 o
   1   2  16        0.46       -0.12      2.36 o
   2   2  16        0.95        5.75      3.00 o
   3   2  16        7.62       10.46      3.48 o
   4   2  16        0.16        3.30      3.41 o
  -8   3  16        5.13        5.37      3.78 o
  -7   3  16        0.04       -0.08      3.12 o
  -6   3  16        0.28        1.73      3.74 o
  -5   3  16        0.12        3.78      4.57 o
  -4   3  16        6.77        4.65      3.94 o
  -3   3  16       21.14       19.47      5.82 o
  -2   3  16       28.02       29.53      6.08 o
  -1   3  16        0.60        4.77      3.88 o
   0   3  16        1.47        4.23      3.87 o
   1   3  16        1.42        3.01      2.94 o
   2   3  16        0.09        1.43      2.76 o
   3   3  16        2.49        5.72      3.18 o
   4   3  16        0.00        0.99      2.86 o
  -7   4  16        3.44        8.02      3.16 o
  -6   4  16       11.96        9.39      3.77 o
  -5   4  16        0.78        3.90      4.09 o
  -4   4  16        1.01        2.09      4.51 o
  -3   4  16       38.60       43.31      4.21 o
  -2   4  16       15.75       14.25      4.87 o
  -1   4  16        2.36        7.47      4.75 o
   0   4  16        0.13        2.50      4.78 o
   1   4  16        8.90        6.69      3.53 o
   2   4  16        1.00        2.16      3.10 o
   3   4  16       18.10       14.39      3.17 o
  -7   5  16        9.86       11.46      4.22 o
  -6   5  16        0.19        3.32      3.91 o
  -5   5  16        1.64        1.89      3.79 o
  -4   5  16       22.17       25.99      4.16 o
  -3   5  16       35.47       48.72      4.83 o
  -2   5  16       12.61       13.45      4.28 o
  -1   5  16        0.60        0.02      4.90 o
   0   5  16        0.84        0.61      4.87 o
   1   5  16        0.56        0.98      3.62 o
   2   5  16        0.01        4.02      3.22 o
   3   5  16        5.46        6.64      3.73 o
  -6   6  16        1.47        6.44      4.04 o
  -5   6  16        2.62        6.83      5.09 o
  -4   6  16        0.85       -4.03      4.47 o
  -3   6  16        5.11        2.20      4.37 o
  -2   6  16        0.00        2.97      5.06 o
  -1   6  16        2.04        0.67      4.38 o
   0   6  16        0.86       -0.60      5.06 o
   1   6  16        0.98       -1.59      3.73 o
   2   6  16        0.04        3.64      3.69 o
  -4   7  16        5.80        3.64      5.07 o
  -3   7  16        0.06       -3.79      5.31 o
  -2   7  16       26.50       25.54      7.50 o
  -1   7  16        0.12        3.23      6.28 o
   0   7  16        2.32        4.84      4.58 o
   1   7  16        4.93        5.36      5.85 o
  -7   1  17        1.42        4.35      3.00 o
  -6   1  17        2.19        3.10      3.01 o
  -5   1  17       12.70       11.00      3.57 o
  -4   1  17        4.58        3.86      4.97 o
  -3   1  17        0.98       -3.21      4.96 o
  -2   1  17        0.01        4.65      4.90 o
  -1   1  17        0.03        2.89      4.09 o
   0   1  17        4.36        5.18      4.86 o
   1   1  17        2.77        4.97      3.11 o
   2   1  17        3.98        5.24      2.89 o
   3   1  17        0.87        3.27      3.26 o
  -7   2  17        5.51        8.13      3.28 o
  -6   2  17        1.26        1.17      3.60 o
  -5   2  17        0.30       -1.48      3.47 o
  -4   2  17        0.32        5.53      4.71 o
  -3   2  17       10.76        7.80      4.88 o
  -2   2  17       20.13       17.69      5.05 o
  -1   2  17        1.14        4.41      4.03 o
   0   2  17        2.63        1.54      4.07 o
   1   2  17        0.32       -0.15      2.81 o
   2   2  17        0.34        2.90      2.96 o
   3   2  17       12.29       14.21      3.03 o
  -6   3  17        3.29        2.96      3.28 o
  -5   3  17        0.73        1.86      3.55 o
  -4   3  17        1.69        4.11      4.08 o
  -3   3  17       12.35       11.21      4.17 o
  -2   3  17       13.80       17.57      5.07 o
  -1   3  17        0.05        5.20      5.19 o
   0   3  17       13.61       10.74      3.95 o
   1   3  17        7.99       10.25      2.97 o
   2   3  17        3.00        0.40      3.24 o
  -6   4  17        4.59        6.61      3.71 o
  -5   4  17        0.12        1.35      4.77 o
  -4   4  17        0.15        3.37      4.47 o
  -3   4  17        7.63       10.62      5.26 o
  -2   4  17        0.79       -0.15      5.64 o
  -1   4  17        0.96        5.60      4.31 o
   0   4  17       15.54       12.09      5.18 o
   1   4  17        1.73        7.72      3.63 o
   2   4  17       12.09       13.06      3.82 o
  -5   5  17        0.67        1.36      4.21 o
  -4   5  17        0.74        3.61      4.16 o
  -3   5  17        8.73        4.61      3.87 o
  -2   5  17        2.60        0.39      5.12 o
  -1   5  17        0.09        3.35      4.31 o
   0   5  17        3.45        3.24      5.26 o
   1   5  17        2.06       -0.92      4.43 o
  -2   6  17        4.73        6.44      4.15 o
  -1   6  17        2.69        0.97      4.42 o
  -5   0  18       10.96       15.21      4.32 o
  -4   0  18       18.45       27.27      5.59 o
  -3   0  18        5.12        4.97      5.09 o
  -2   0  18        4.23       -4.49      7.40 o
  -1   0  18       66.91       68.34      7.81 o
   0   0  18        1.23        4.15      7.28 o
   1   0  18        8.06        4.64      4.19 o
  -5   1  18        7.25        9.57      3.71 o
  -4   1  18        2.07        6.00      5.28 o
  -3   1  18        3.70        3.46      5.30 o
  -2   1  18        9.03       14.34      4.37 o
  -1   1  18        1.45        0.21      5.13 o
   0   1  18        0.08        4.42      5.21 o
  -4   2  18        8.97        8.39      5.19 o
  -3   2  18        1.89        1.69      5.32 o
  -2   2  18       20.28       12.48      5.30 o
  -1   2  18        1.20        6.10      5.27 o
   0   2  18        4.08        1.77      4.13 o
  -3   3  18        0.07        6.30      5.64 o
  -2   3  18       31.73       28.12      4.50 o
  -1   3  18        0.38        5.28      5.29 o
 
